# Supplementary material for: Genomic insights and comparative analysis of Colletotrichum species associated with anthracnose fruit rot and crown rot of strawberry in North Carolina
Source: Front Microbiol. 2025 Feb 10;16:1515894. doi: 10.3389/fmicb.2025.1515894 (PMC11847831; doi:10.3389/fmicb.2025.1515894)
Supplement: Supplementary file 1 [file Table_1.XLSX]

## Sheet: Supplimentary Table S1
Supplementary Table S1 The information for all the five maker genes (ACT1, CHS1, GAPDH, ITS and TUB2) used in the phylogenetic analysis in Figure S1
Species	Culture	Group	Host	Country	ITS	gapdh	chs-1	act	tub2
C. acutatum	CBS 112996	Acutatum	Carica papaya	Australia	JQ005776	JQ948677	JQ005797	JQ005839	JQ005860		Colletotricum isolates and five marker gene sequences extracted from the the genome of isolates sequenced in this study
C. fioriniae	CPC 18928	Acutatum	Camellia reticulata	China	JQ948339	JQ948669	JQ949000	JQ949660	JQ949990			ITS	TUB2	ACT	CHS-1	GAPDH
C. fioriniae	CBS 129946	Acutatum	Olea europaea	Portuga	JQ948342	JQ948672	JQ949003	JQ949663	JQ949993		6Ca	TATTGATATGCTTAAGTTCAGCGGGTATTCCTACCTGATCCGAGGTCAACCTGTAAAAAATTTGGGGGTTTTACGGCAAGAGTCCCTCCGGATCCCAGTGCGAGACGTTAGTTACTACGCAAAGGAGGCTCCGGGAGGGTCCGCCACTACCTTTAAGGGCCCACGTGTGCCGTGGGGCCCCAAAACCAAGCGGTGCTTGAGGGTTGAAATGACGCTCGAACAGGCATGCTCGCCAGAATGCTGGCGAGCGCAATGTGCGTTCAAAGATTCGATGATTCACTGAATTCTGCAATTCACATTACTTATCGCATTTCGCTGCGTTCTTCATCGATGCCAGAACCAAGAGATCCGTTGTTAAAAGTTTTAATTATTTGCTTGTGCCACTCAGAAGAGACGTCG…	TCTGCGACGCGTCGGAATGGCCACTATTTCGGGGTAGCCCCTGAGCGTACCCCGCCGATATTCTCACCCAAGCCATGCTCGCCAGACATGGCCCGACTTGCATCTCTAACGCTTCTGTCACGGGAAACATTCCGCTGACCATTGATTGTTTTCTCGCAATAGGTTCACCTTCAGACCGGCCAGTGCGTAAGTATCTCCTGATCTCAACCCAACAACCCAGAGTGCGGGGCTAACTTCTTTGAACAGGGTAACCAGATTGGTGCTGCCTTCTGGTGCGTAGCCAACCGCCAACGACGCGGCGATTTCGACATTTGACACGATCTCGTACTGACCTCGGTACAGGCAAAACATCTCTGGCGAGCACGGCCTCGACAGCAATGGCGTGTATGTCACTTGTCC…	TAGGAGTCCTTCTGACCCATACCAATCATGATACTGTGCACGTGTTAGGTCGCGGCGCAGGAGATGGCATTGCCGCAGCAAGAGATAGACCTACCCATGGTGACGGGGGCGACCGACAATGGAGGCTAGAGAACAGTTAGAATCAACAATCTAGGGTATGGGTGACCAAAATCGTATACCCCTGACGGAGAAGATTGCGGTCTGCGGATGATGGGGAACTTACGGAAGACAGCTCTGGGCGCATCGTCACCGGCGAAACCGGCCTTGCACATA	TGGGGCAAGGATGCCTGGAAGAAGATTGTTGTCTGTGTCGTCAGCGACGGTCGTGGCAAGATCAACCCCAGAACGCGAGCGCTGCTGGCTGGTATGGGTGTCTACCAGGAGGGTATCGCGAAGCAACAGGTCAACGGCAAGGATGTCACGGCCCACATTTACGAATACACCTCTCAAGTCGGCATGACGATCAAGAATGACGTCGTCACTCTGGTCCCTAAACAGCAGCCTGTTCAGATGCTGTTCTGCTTGAAGGAGAAGAACTCGAAGAAGATCAACTCTCACAGATGGTTCTTCCA	GCCGTCAACGACCCTTTCATTGAGACCAAGTACGCTGTGAGTATCACCCCACTTTACCCCTCTATCATGATATCACGTCTGCCACGATAACACCAGCTTCGTCGATATCCACGGGAAAAGAGTCGGAGCTAGCACTCTCGATTCTTTTGCCCCAAGGTTTCGATTGGGCTTGTTGTAACGACACGACGTGACCCAATCATGCAGAAACAGCCGAGACAAAATTTGCTGACAGACAATCCATCACAGGCCTACATGCTCAAGTACGACTCCACCC
C. fioriniae	CBS 129948	Acutatum	Tulipa sp.	UK	JQ948344	JQ948674	JQ949005	JQ949665	JQ949995		34Ca	TAGAGGAAGTAAAAGTCGTAACAAGGTCTCCGTTGGTGAACCAGCGGAGGGATCATTACTGAGTTACCGCTCTATAACCCTTTGTGAACATACCTAACCGTTGCTTCGGCGGGCAGGGGAAGCCTCTCGCGGGCCTCCCCTCCCGGCGCCGGCCCCCACCACGGGGACGGGGCGCCCGCCGGAGGAAACCAAACTCTATTTACACGACGTCTCTTCTGAGTGGCACAAGCAAATAATTAAAACTTTTAACAACGGATCTCTTGGTTCTGGCATCGATGAAGAACGCAGCGAAATGCGATAAGTAATGTGAATTGCAGAATTCAGTGAATCATCGAATCTTTGAACGCACATTGCGCTCGCCAGCATTCTGGCGAGCATGCCTGTTCGAGCGTCATTTCA…	GACTGGCCAAAGACGAAGTTGTCGGGGCGGAAAAGCTGGCCAAAGGGACCGGCACGGACGGCGTCCATGGTACCGGGCTCCAAGTCGACGAGGACGGCGCGGGGAACGTACTTGTTGCCGGAGGCCTGGTTGGGTGAGAAGGTCAGCATTCGTCAATAGGGTTGCCTGCACACTGGGGGACTAGGATAACAAACTTCGTTGAAGTAGACGCTCATGCGCTCGAGCTGGAGCTCGGAAGTGCCGTTGTACCTGTGGCATGATTAGCTGTTGGGTCCATGGGGCGGCCGCGCTGGAGGACAAGAGACATACACGCCATTGCTGTCGAGACCGTGCTCGCCAGAGATGTTTTGCCTGTGCCCAAGATCAGTACGAGATCGTGTCAAATATCGAGATCGCCGC…	TAGGAGTCCTTCTGGCCCATACCAATCATGATACTGTGCACGTGTTAGGTCGCGGCGCGGGAAGTGGCATTGCCGCAGCAAGAGAAAAACCTACCCATGGTGACGGGGGCGACCGACAATGGAGGCTGAGAGACGGTTAGAATCAGCATTCTCGAGTGTGGGTGACCGAAATCGTGTGCCCCTGACGGAGAAGATTGCTTTCTGCGGATGAGGGGGAACTTACGGAAGACAGCTCTGGGCGCATCGTCACCGGCGAAACCGGCCTTGCACATA	TGGAAGAACCATCTGTGGGAGTTGATCTTCTTTGAGTTCTTCTCCTTCAAGCAGAACAGCATTTGAACAGGCTGCTGCTTGGGGACCAGGGTGACAACATCGTTCTTGATCGTCATGCCGACTTGGGAGGTGTATTCGTAAATGTGAGCCGTGACATCCTTGCCGTTGACCTGTTGCTTCGCGATACCCTCCTGGTAGACACCCATACCAGCCAGAAGCGCTCTTGTTCTGGGGTTGATCTTGCCACGACCGTCGCTGACTACACAGACAACAATCTTCTTCCAGGCATCCTTGCCCCA	GCCGTCAACGACCCTTTCATTGAGACCAAGTACGCTGTAAGTACCACCCGACTTTACCCCTCCATCATGATATCACGTCTGCCACGATAACACCAGCTTCGTCGGTACCCACGGGAAAAGAGTCAGAGCTAGCGCTCTCGACTCTTTTGCCCCGAGGTTTCGATTGGGCTCGTTGTAATGATGCGACGTGATACAACCATGCAGAAACAGCCGAGACAAAATTTGCTGACAGACAATCATCACAGGCCTACATGCTCAAGTACGACTCCACCC
C. godetiae	CBS 133.44	Acutatum	Clarkia hybrida cv. Kelvon Glory	Denmark	JQ948402	JQ948733	JQ949063	JQ949723	JQ950053		40Ca	GATTATTACTAAGTTTATACTTTATAACTTTATATAAATATATTTATAACTATTATTTTAGTAAGTAAGGTTTTTATAACCTTTCTAGTTTTTTACTTCTAAGTAAGTTAATACTTACTAAAAAATAACTAAAGTCTAATCTAATAATATTTCTTCTAAATAGTATAAATAAATAATTAAAACCTTTAATAATAGATATCCTACTTCTAATATTAATAAAAAATATAATAAAATATAATAAGTAATATAAATTATAGGATTTAATAAATTAATAAATCTTTAAATATAAATTATACCTATTAGTATTTTAATAAATATATCTATTTAAATATTATTTTAACTTTTAAGCTCTACTTAGTATTAAAGCTTTATAGTTAATATAAGCTTTTAAAAGTAATA…	CAGACTGACCGAAGACGAAGTTGTCGGGGCGGAAGAGCTGGCCGAAAGGACCGGCACGGACGGCGTCCATGGTACCGGGCTCCAAATCGACGAGGACGGCGCGGGGCACGTACTTGTTGCCGGAAGCCTGCGTAGGAGCGAAGGTCAGTACTCGTCAATATGTTGATCTTGCACTCTGGGGGCTATAAGGTAACAAACTTCGTTGAAGTAGACGCTCATGCGCTCGAGCTGGAGCTCAGAGGTGCCGTTGTAGCTGTTCGAATTTAGCGGTCAAACACCAATGTGGCCAGATAAGGAGCATGACATACACTCCATTGCTGTCGAGGCCGTGCTCGCCAGAAATGTTTTGCCTATTCCATCATCAACATTTGTACTTCTCGCAAGTGTTATATGCCGGGT…	TACGAGTCCTTCTGGCCCATACCAATCATGATACTGATTCACATGTTAGATCGCGGCGCGGATGGCGGAAATTACCGCAGCGATGGCGAGAAGAAGACATACCCATGGTGACGAGGGCGACCGACGATGGAGGCTACGTGGTGGTTAGCATCGACAGCAAACGCCGATTGATGACCGCAAATCTGATTACCCCCTGAAGAGGCGGATTGCGGTCTGCGGGTAGGAAGACTTACGGAAGACAGCTCTGGGCGCATCGTCACCGGCGAAACCGGCCTTGCACATA	TGGAAGAACCATCTGTGTGAGTTGATCTTCTTCTGGTTTTTCTCCTTCAAGCAGAAGAGCATTTGAACCGGCTGCTGCTTAGGAACCAAGGAGACAACGTCGTTCTTGATCGTCATGCCGACCTGGGACGTGTATTCATAGATGTGGGCGGTGACATCCTTGTTGTTGACCTGTTGCTTTGCAATACCCTCCTGGTACACACCCATACCGGCCAACAGTGCTCTTGTTCTCGGGTTGATCTTGGCACGACCATCGCTGACGACACAGACAACGATCTTCTTCCAGGCATCTTTGCCCCA	TGGGTGGAGTCGTACTTGAGCATGTAGGCCTGTGAAGAGCGAGTCAGTAAATGTGACAGATGGGTCTGCTATGAGTGATAGCATGTGTCCCTCCGTCCCAGCCCATGGTTTTAATTGGCATCAAGTCAAGATAGCCTTCTTGTCTACCAGATGCGGGCGGCGAGGTGTGGATGACAGCGGTGGTGTTGGTGGTGGATGAGAGTCATGACGAGTTTGGAGGGGTAGGTGGGGTGATACTCACAGCGTACTTGGTCTCAATGAAGGGGTCGTTGACGGC
C. lupini	CBS 109225	Acutatum	Lupinus albus	Ukraine	JQ948155	JQ948485	JQ948816	JQ949476	JQ949806		28Cg	TAGAAGAAGTAAAAGTCGTAATAAGGTTTCTATTAGTAAACTAGTAGAAGGATTATTATTAAGTTACTACTTATTAACCTTTTATAAATATACCTTAACTATTACTTCGGTAGGTAAGCATCTTTTAAAAAGGACGTCTCCTAGCCCTCTCCTATCCGTAAGTAAGGCGCCTACCGGAAGATAACTAAACTCTGATTTAATAACATTTCTTCTAAGTAATATAAGCAAATAATTAAAACTTTTAATAACAGATCTCTTAGTTCTAGCATCGATAAAGAATATAGCGAAATACGATAAGTAATATAAATTACAAAATTTAGTAAATTATCAAATCTTTAAACGTATATTACGCCTACTAGTATTCTAGCAAGTATACCTATTTAAGCGTTATTTTAACCC…	GACTGGCCGAAAACGAAGTTGTCGGGGCGGAAGAGCTGTCCGAAGGGACCGGCGCGGACGGCGTCCATGGTACCGGGCTCCAAATCGACGAGGACGGCACGGGGTACGTACTTGTTGCCGGAGGCCTGCGAAGGAGCGAAGGTCAGTATTCGTCAATATGCTTGTCTTAAAACGCGTGGGACTGTAGGATAACAAACTTCGTTGAAGTAGACGCTCATGCGCTCAAGCTGGAGCTCCGAGGTTCCATTGTAACTGTTTGATGAATTTAGCGGTCAACTCCGACGTGGCCAGAGTAGGAATTGATTACATACACACCGTTGCTGTCGAGGCCATGCTCGCCAGAGATGTTCTGCCTGTTCGATTGTTAATCTTCATGACTCTTTGGAGGTTGATATAACC…	TACGAGTCCTTCTGGCCCATACCAATCATGATACTGATTCACATGTTAGATCGCGGCGCGGAGGGCGGAAATTACCGCAGCGAGGGCGAGAAGCAGACATACCCATGGTGGCGAGGGCGACCGACGATGGAGGCTACGTGGTGGTTAGCATCGACAGCACACGCCGATTGATGACCGCAAATCTGAGTACCCCCTGAAGAGGCGGGTTGCGGTCTGCGGATGGGGGGACTTACGGAAGACAGCTCTGGGCGCATCGTCACCGGCGAAACCGGCCTTGCACATA	TGGCAAAAGATTGTCGTCTGCATCGTCTCCGACGGCAGAGAGAAAATTCACCCGCGTACGCTCGATGCGTTGGCTGCCATGGGCGTCTACCAGCATGGAATTGCCAAGAACTTTGTCAATCAGAAGGCCGTGCAGGCTCACGTGTACGAGTACACGACGCAGGTCTCGCTCGACTCGGACCTCAAGTTCAAGGGTGCCGAGAAGGGCATCGTCCCCTGCCAGATGATTTTCTGTCTCAAGGAGAAGAACCAGAGGAAGCTCAACTCCCACCGTTGGTTCTTC	TGGGTAGAGTCGTACTTGAGCATGTAGGCCTGCGGAGGGCGAGTCAGTAAACCATTGAGCTTGACGTAGTTTGCCTGGCCACTTCCGCCAATTGGGCAGTGCCATCTATTGCTTTAAAACAAAAGCTTATAATGATTGACTTTCTGCCTCACGTCGAACTCTCGTTTTGTTTTTCCAACGAGAGTCGAAGGCTGGCGTGTTTGGAAGGCATGATATCATGCTGAGGTTTTGAGGGGTAGAGTGGGGTGATACATACAGCGTACTTGGTCTCAATGAAGGGGTCGTTGACGGC
C. miaoliense	NTUCC 20-001-1	Acutatum	Fragaria × ananassa	China, Taiwan	MK908419	MK908470	MK908522	MK908573	MK908624		57Cg	TATTAATATACTTAAGTTCAGTAGGTATTCCTACCTAATCTAAGGTTAACCTAAGAAAAATTAGGGGTTTTATAGTGAGAGGTCCCTCTAGATCCCAGTATAAGACGTTAGTTACTACGTAAAGGAGGCTCTAAGAGGGTCCGCCACTACCTTTAGGGGACTACGCTAAGCGTAGGGCCCCAACACTAAGCTAAGCTTAAGGGTTAAAATAACGCTTAAACAGGCATGCCCGCTAGAATGCTGGCGGGCGTAATGTACGTTTAAAGATTCGATAATTCACTAAATTCTATAATTTACATTACTTATCGCATTTTACTACGTTCTTTATCAATACTAGAACCAAGAGATCCGTTATTAAAAGTTTTTATTTATTTGCTTATACCACTTAGAAGAGACGAC…	ACGCGTCGGATGAGGACTATTGGGCTGCCCCTGAGTGTACCCCGCCGGCATTTCACCAAACCCAAACCTCACCGAATCCGGTCTCTCGAACCGCGCCCGACTATTTCCCATCGTCCAAGTCTTCGCTAACTGGATTCTTTTTTTACTTAACAGGTTCACCTTCAGACCGGCCAGTGCGTAAGTTTCTCCCCGTTCCCCCATTCAGAGCCTGACCGCGAGGCTAACCTCTTCTTCTTCAACAGGGTAACCAGATTGGTGCTGCCTTCTGGTGCGTTACCAAAACATCGCCGGCGACTAGGGCGATATCGAACGTCTAGAGCGAATAGGGTATTAACAATGGGATAGGCAAAACATCTCTGGCGAGCACGGTCTTGACAGCAATGGCGTGTATGTCATCAA…	TACGAGTCCTTCTGACCCATACCAATCATGATACTATTCACGTTTTGTTAGATTATGACGCGTGTAGGGGAGAAATTACCGCAGCGAGAATAAAACCTACCCATGGTGACGGGGGCGACCGACAATGGAGGCTGTCAGGCCTGTTAGCATCGGGATTCGCTTCAAATTGATGACCGAGTCTCGATCCCCTGACGGGGGAGACTGCAGTATGGTGTGGACGACTTACGGAAGACAGCTCTGGGCGCATCGTCACCGGCGAAACCGGCCTTGCACATA	TGGGGCAAGGACGCATGGAAGAAGATTGTGGTCTGCGTTGTGAGCGATGGACGTGCCAAAATCAACCCGAGAACCAGGGCGCTACTGGCTGGTATGGGTGTGTACCAGGAGGGTATTGCAAAGCAACAGGTCAACGGCAAGGACGTCACAGCTCACATTTACGAGTACACGTCGCAAGTGGGAATGACCATTAAGAACGACGTTGTCACCTTGGTCCCCAAGCAGCAGCCTGTGCAGATGTTGTTCTGCTTGAAGGAAAAGAACCAGAAGAAGATCAACTCGCACAGATGGTTCTTCCA	TGGGTGGAGTCGTACTTGAGCATGTAGGCCTGTTGGTTGCGAAGTCAGTAACCATGAATTCTTGACGTCTCGCTGCACGATATCAACCGCACTCCGAGCAGCAGCTTTCGAATCCACCCTGGACACTTGTTTCCCAGTGTGGCCCGCCGAAGGGTGCACGACGGTGGAAGAACCGGGTGTGCGGTGTCATGACGAAACATTGGAGGGGTAAAGTGGGGTGATACTCACAGCGTACTTGGTCTCAATGAAAGGGTCGTTGACGGC
C. nymphaeae	CBS 515.78	Acutatum	Nymphaea alba	Netherlands	JQ948197	JQ948527	JQ948858	JQ949518	JQ949848		58Cg	TAGAGGAAGTAAAAGTCGTAACAAGGTCTCCGTTGGTGAACCAGCGGAGGGATCATTACTGAGTTACCGCTCTATAACCCTTTGTGAACATACCTAACTGTTGCTTCGGCGGGCAGGGGGTGCCGCCTGCGGACCCCCCTCCCGGCCCTGCCCTCACGGGCGGAGCGCCCGCCGGAGGATACCAAACTCTATTTTAACGACGTTTCTTCTGAGTGGCACAAGCAAATAATTAAAACTTTCAACAACGGATCTCTTGGTTCTGGCATCGATGAAGAACGCAGCGAAATGCGATAAGTAATGTGAATTGCAGAATTCAGTGAATCATCGAATCTTTGAACGCACATTGCGCCCGCCAGCATTCTGGCGGGCATGCCTGTTCGAGCGTCATTTCAACCCTCA…	GACTGGCCGAAGACGAAGTTGTCGGGGCGGAAGAGCTGACCGAAGGGACCGGCGCGGACAGCGTCCATGGTACCGGGCTCCAAGTCGACGAGGACGGCGCGGGGGACATACTTGTTGCCGGAAGCCTGGTTGGGTGAGAAGGTCAGTATTCGTCAATAGGTTTGTCTGCACACTGGACGACTAGGATAACAAACTTCATTGAAGTAGACGCTCATGCGCTCGAGCTGGAGCTCAGAGGTACCGTTGTACCTATTGGGAGATTAGCGGTGGACTCCTGGAAGTAGCCAGATCAAGAGGGCGATAACGTACACGCCATTGCTGTCGAGACCGTGCTCGCCAGAGATGTTTTGCCTAGGGCACAGTCAGCAATTTGTCTTCTTCAGGAGATCAACATCGCCG…	ATGTGCAAGGCCGGTTTCGCCGGTGACGATGCGCCCAGAGCTGTCTTCCGTAAGTCCCCCCATCCGCAGACCGCAATGTTACCCCGTCAGGGGCAACGTGATTTGGTCGGATAGTGTTGGAATCGTCGAATCTAACCACCTCACAGCCTCCATTGTCGGTCGCCCCCGTCACCATGGGTATGTTCTCGTCCTTGCTGCGGCAATTTTTCTTCTCCGCGCATCGGCCTAACATGTGAACAGTATCATGATTGGTATGGGCCAGAAGGACTCCTA	TGGAAGAACCACCTGTGGGAGTTGATCTTCTTCTGGTTGTTCTCTTTCAAGCAGAACAACATCTGGACGGGCTGCTGCTTAGGGACCAAGGTGACAACGTCGTTCTTGATCGACATTCCCACCTGAGATGTATACTCGTAAATGTGGGCTGTGACGTCCTTGCCGTTGACCTGCTGCTTCGCAATGCCCTCCTGATACACTCCCATACCAGCCAGCAGAGCTCTGGTTCTCGGGTTGATCTTGGCACGGCCATCACTGACGACGCAGACAACAATCTTCTTCCATGCATCCTTGCCCCA	TGGGTGGAGTCGTACTTGAGCATGTAGGCCTGTGGGATGGCGCGTCAGTAATGTTCATATTGACTGGCTTCTGACGCTCGTGATATCAATCACATCGTGCTATTCAGACACGATGTCTCAGAGACATAGGATCCGAGGGCTGATGTCGGCAGCAGCCCATCTCAAGCACACTGACGGAATGAGGGGGCAGAGAAGGGCCGTGCCGTGAGAGAAATGATATCATGATGATGCCGGAGGGGTAAGGTGGAATGATACTCACAGCGTACTTGGTCTCAATGAAAGGGTCGTTGACGGC
C. nymphaeae	CBS 134233	Acutatum	Citrus aurantifolia	China	KC293581	KC293741	KY856138	KY855973	KC293661		84Cg	TCCTCCGCTTATTGATATGCTTAAGTTCAGCGGGTATTCCTACCTGATCCGAGGTCAACCTTTAAAAATTTGGGGGTTTTACGGCAAGAGTCCCTCCGAATCCCAGTGCGAGACGTTAGTTACTACGCAAAGGAGGCTCCGAGAGGGTCCGCCACTACCTTTAAGGGCCTACGTCAACCGTAGGGCCCCAACACCAAGCAGAGCTTGAGGGTTGAAATGACGCTCGAACAGGCATGCCCGCCAGAATGCTGGCGGGCGCAATGTGCGTTCAAAGATTCGATGATTCACTGAATTCTGCAATTCACATTACTTATCGCATTTCGCTGCGTTCTTCATCGATGCCAGAACCAAGAGATCCGTTGTTGAAAGTTTTAATTATTTGCTTGTGCCACTCAGAAG…	TCTGAGACGCGTCGGACGACGAATAAATGGGCTTGCCCCTGAGCGTACCCCGCCGACATTTCCACTCAACGTTGGCCCTCACCGAACACGACTACGATACCATCACCAACTGCTCTTGAGGATTTTTTTGCTGACCATTGATTGTTTTTCCTCCATAGGTTCACCTCCAGACCGGCCAGTGCGTAAGTCTTCCGGATCCCAACTCCAACGAACCCGAGTGCGGGGCTAACTTGTTCGAATAGGGTAACCAGATTGGTGCTGCCTTTTGGTGTGTAACCAGACAGACGCCAACGACGCGGCGATGTTGATCTCCTGAAGAAGACAAATTGCTGACTGTGCCCTAGGCAAAACATCTCTGGCGAGCACGGTCTCGACAGCAATGGCGTGTACGTTATCGCC…	TAGGAGTCCTTCTGGCCCATACCAATCATGATACTGTTCACATGTTAGGCCGATGCGCGGAGAAGAAAAATTGCCGCAGCAAGGACGAGAACATACCCATGGTGACGGGGGCGACCGACAATGGAGGCTGTGAGGTGGTTAGATTCGACGATTCCAACACTATCCGACCAAATCACGTTGCCCCTGACGGGGTAACATTGCGGTCTGCGGATGGGGGGACTTACGGAAGACAGCTCTGGGCGCATCGTCACCGGCGAAACCGGCCTTGCACATA	TGGAAGAACCACCTGTGGGAGTTGATCTTCTTCTGGTTGTTCTCTTTCAAGCAGAACAACATCTGGACGGGCTGCTGCTTAGGGACCAAGGTGACAACGTCGTTCTTGATCGACATTCCCACCTGAGATGTATACTCGTAAATGTGGGCTGTGACGTCCTTGCCGTTGACCTGCTGCTTCGCAATGCCCTCCTGATACACTCCCATACCAGCCAGCAGAGCTCTGGTTCTCGGGTTGATCTTGGCACGGCCATCACTGACGACGCAGACAACAATCTTCTTCCATGCATCCTTGCCCCA	GCCGTCAACGACCCTTTCATTGAGACCAAGTACGCTGTGAGTATCATTCCACCTTACCCATCCGGCATCATCATGATATCATTTCTCTCACGGCACGGCCCTTCTCTGCCCCCTCATTCCGTCAGTGTGCTTGAGATGGGCTGCTGCCGACATCAGCCCTCGGATCCTATGTCTCTGAGGCATCGTGTCTGAATAGCACGATGTGATTGATATCACGAGCGTCAGAAGCCAGTCAATATGAACATTACTGACGCGCCATCCCACAGGCCTACATGCTCAAGTACGACTCCACCCA
C. nymphaeae	B88	Acutatum	strawberry	UK	KM246514	KM252115			KM251867
C. phormii	CBS 118194	Acutatum	Phormium sp.	Germany	JQ948446	JQ948777	JQ949107	JQ949767	JQ950097
C. salicis	CBS 607.94	Acutatum	Salix sp.	Netherlands	JQ948460	JQ948791	JQ949121	JQ949781	JQ950111
C. simmondsii	CBS 122122	Acutatum	Carica papaya	Australia	JQ948276	JQ948606	JQ948937	JQ949597	JQ949927
C. godetiae	CBS 796.72	Acutatum	Aeschynomene virginica	USA	JQ948407	JQ948738	JQ949068	JQ949728	JQ950058
C. chinense	CFCC 57501	Agaves	Yucca gloriosa	China	ON692808	ON755050	ON755046	ON755042	ON755054
C. euphorbiae	CBS 134725	Agaves	Euphorbia sp.	South Africa	KF777146	KF777131	KF777128	KF777125	KF777247
C. boninense	GUCC 12027	Boninense	Ilex chinensis	China	OP723102	OP784074	OP730627	OP740171	OP761940
C. karsti	CBS 112982	Boninense	Protea cynaroides	Zimbabwe	JQ005183	JQ005270	JQ005357	JQ005531	JQ005617
C. dematium	CBS 125.25	Dematium	Eryngium campestre	France	GU227819	GU228211	GU228309	GU227917	GU228113
C. lineola	CBS 125337	Dematium	Apiaceae sp.	Czech Republic	GU227829	GU228221	GU228319	GU227927	GU228123
C. higginsianum	IMI 349061	Destructivum	Brassica chinensis	Trinidad and Tobago	KM105184	KM105535	KM105254	KM105394	KM105464
C. lentis	CBS 127604	Destructivum	Lens culinaris	Canada	JQ005766	KM105597	JQ005787	JQ005829	JQ005850
C. aenigma	ICMP 18608	Gloeosporioides	Persea americana	Israel	JX010244	JX010044	JX009774	JX009443	JX010389
C. alienum	ICMP 12071	Gloeosporioides	Malus domestica	New Zealand	JX010251	JX010028	JX009882	JX009572	JX010411
C. changpingense	CGMCC 3.17582	Gloeosporioides	Fragaria × ananass	China	KP683152	KP852469	KP852449	KP683093	KP852490
C.changpingense	SA0050	Gloeosporioides	Fragaria × ananass	China	KY214473	KY214472	KY214471	KY214470	KY214474
C. fructicola	ICMP 18613	Gloeosporioides	Limonium sinuatum	Israel	JX010167	JX009998	JX009772	JX009491	JX010388
C. gloeosporioides	PAFQ29	Gloeosporioides	Pyrus pyrifolia cv. Hohsui	China	MG748027	MG747945	MG747863	MG747717	MG748109
C. kahawae	IMI 319418	Gloeosporioides	Coffea arabica	Kenya	JX010231	JX010012	JX009813	JX009452	JX010444
C. theobromicola	CBS 124945	Gloeosporioides	Theobroma cacao	Panama	JX010294	JX010006	JX009869	JX009444	JX010447
C. endophytica	GUCC 12108	Gloeosporioides	unidentified host	China	OP722963	OP784127	OP730676	OP740213	OP761994
C. fructicola	GUCC 12059	Gloeosporioides	Ligustrum lucidum	China	OP723017	OP784075	OP730628	OP740172	OP761941
C. siamense	ICMP 18118	Gloeosporioides	Commelina sp.	Nigeria	JX010163	JX009941	JX009843	JX009505	JX010402
C. siamense	GUCC 12174	Gloeosporioides	Ilex chinensis	China	OP722967	OP784131	OP730679	OP740217	OP761997
C. siamense	97-63	Gloeosporioides	Fragaria x ananassa		MN944947	MN939241	MN96492	MN895257
C. siamense	97-481	Gloeosporioides	Fragaria x ananassa		MN944946	MN939240	MN96491	MN895256
C. fructicola	ICMP 18581	Gloeosporioides	Coffea arabica	Thailand	JX010165	JX010033	JX009866	FJ907426	JX010405
C. fructicola	ICMP345051	Gloeosporioides	Fragaria × ananassa	Canada	JX010180	JX009997	JX009820	JX009469
C. gloeosporioides	CBS 112999	Gloeosporioides	Citrus sinensis	Italy	JX010152	JX010056	JX009818	JX009531	JX010445
C. cereale	CBS 129663	Graminicola	Bromus inermis	USA	JQ005774		JQ005795	JQ005837	JQ005858
C. danxiashanense	LC13885	Graminicola	Probably dead leaves of Miscanthus sp.	China	MZ595898	MZ664101	MZ799330	MZ664196	MZ674016
C. musicola	CBS 132885	Orchidearum	Musa sp.	Mexico	MG600736	MG600798	MG600853	MG600942	MG601003
C. orchidearum	CBS 135131	Orchidearum	Dendrobium nobile	Netherlands	MG600738	MG600800	MG600855	MG600944	MG601005
C. coccodes	CBS 164.49	singleton	Solanum tuberosum	Netherlands	JQ005775	HM171672	JQ005796	JQ005838	JQ005859
C. coccodes	CBS 369.75	singleton	Solanum tuberosum	Netherlands	HM171679	HM171673	JX546681	HM171667	JX546873
C. nigrum	CBS 169.49	singleton	Capsicum sp.	Argentina	JX546838	JX546742	JX546693	JX546646	JX546885
C. tofieldiae	CBS 495.85	Spaethianum	Tofieldia calyculata	Switzerland	GU227801	GU228193	GU228291	GU227899	GU228095
C. verruculosum	IMI 45525	Spaethianum	Crotalaria juncea	Zimbabwe	GU227806	GU228198	GU228296	GU227904	GU228100
C. truncatum	GUCC 12160	Truncatum	Houttuynia cordata	China	OP723076	OP784091	OP730644	OP740186	OP761957
C. truncatum	CBS 120709	Truncatum	Capsicum frutescens	India	GU227877	GU228269	GU228367	GU227975	GU228171
Verticillium dahliae	vdLs.17	Outgroup	Lactuca sativa	USA	LR026889	HQ414719		HQ206921
