# Supplementary material for: Genomic insights and comparative analysis of Colletotrichum species associated with anthracnose fruit rot and crown rot of strawberry in North Carolina
Source: Front Microbiol. 2025 Feb 10;16:1515894. doi: 10.3389/fmicb.2025.1515894 (PMC11847831; doi:10.3389/fmicb.2025.1515894)
Supplement: Supplementary file 2 [file Table_2.XLSX]

## Sheet: Sheet1
Supplementary Table S2 Genomes of isolates used in phylogenomics of Colletotrichum .spp.
Species	Strain	Complex	Genome size (Mb)	Scaffolds	Predicted genes	GC %	NCBI accession no. of assembles
C. nymphaeae	JS-0361	Acutatum	50.1			52.5	GCA_029169025.1
C. nymphaeae	SA-01	Acutatum	50	1.884	14.404	53	GCA_001563115.1
C. nymphaeae	KY745	Acutatum	50.5	1.397		52	GCA_014705125.1
C. nymphaeae	KY613	Acutatum	50.6	860		52	GCA_014705085.1
C.nymphaeae	KY563	Acutatum	50.4	1.698		52.5	GCA_014705155.1
C. simmondsii	CBS122122	Acutatum	50.5	929		52	GCA_001563135.1
C. simmondsii	42936	Acutatum	49.2			52.5	GCA_020457885.1
C.lupini	IMI 504893	Acutatum	63.4	11	18.742	46.5	GCA_023278565.1
C.lupini	CBS 109225	Acutatum	58.8		15.706	47.5	GCA_030913515.1
C. abscissum	IMI 504890	Acutatum	53.9	560	17.28	51	GCF_030869225.1
C.paranaense	IMI 384185	Acutatum	49.2		16.775	52	GCF_030867605.1
C.fioriniae	ACFK5	Acutatum	49.4		12.254	52	GCA_026319145.1
C.acutatum	CBS 112980	Acutatum	49.1		15.372	52	GCA_030867785.1
C.godetiae	CBS 193.32	Acutatum	51.7		16.406	52	GCF_030913485.1
C.phormii	CBS 102054	Acutatum	51.7		15.598	52.5	GCF_030913505.1
C.salicis	CBS 607.94	Acutatum	48.4		13.783	53	GCA_001563125.1
C.shisoi	PG-2018a	Acutatum	69.7	20.745	11.848	46.5	GCA_006783085.1
C. siamense	CAD1	Gloeosporioides	58.4	308	15.12	52.5	GCA_013201865.1
C.siamense	CAD5	Gloeosporioides	57.6			52.5	GCA_013201755.1
C.siamense	HN08	Gloeosporioides	52.5	10			GCA_038023885.1
C. siamense	ICMP 18578	Gloeosporioides	56	235		52.5	GCA_008520285.1
C.siamense	Cg363	Gloeosporioides	15.19				GCF_013390195.1
C.fructicola	Nara gc5	Gloeosporioides	55.6	1.241	15.469	53	GCA_000319635.1
C.fructicola	63	Gloeosporioides	56.4	11		53	GCA_039271565.1
C.fructicola	Cf413	Gloeosporioides	56.5		15.647	53	GCA_013390205.1
C.chrysophilum	AFK26	Gloeosporioides	56		14.53	53	GCF_026319265.1
C.gloeosporioides	23	Gloeosporioides	58.8	119	19.36	52.5	GCA_021432615.1
C.gloeosporioides	JS-0417	Gloeosporioides	65.3	48		48	GCA_029169055.1
C.gloeosporioides	CgDa01	Gloeosporioides	62.8	50			GCA_021650765.1
C.gloeosporioides	Lc1	Gloeosporioides	61.9	128	15.667	51	GCF_011800055.1
C.aenigma	Cg56	Gloeosporioides	59.2		15.211	52.5	GCA_013390185.1
C.karstii	CkLH20	Boninense	51.9	127	13.789	52.5	GCA_011947395.2
C.sojae	LFN0009	Orchideurum	49.4	1.141	13.328	56	GCA_014235955.1
C.caudatum	CBS 131602	Gramicola-caudatum	44.2	1.257	15.566	55	GCA_030867225.1
C.zoysiae	MAFF 238573	Gramicola-caudatum	46.5	617	15.606	54	GCA_030867305.1
C.navitas	CBS 125086	Gramicola-caudatum	48.5		14.963	48.5	GCA_030913465.1
C. truncatum	CMES1059	Trucatum	57		15830	49.5	GCA_014235925.2
C. graminicola	M1001_V2	Gramicola-caudatum	57.4	13	15.185		GCA_029226625.1
C.higginsianum	IMI 349063	Destructivum	50.7	25	14.651	54.5	GCF_001672515.1
C.destructivum	CBS 520.97	Destructivum	51.8	12	15.627	54.5	GCF_034447905.1
Verticillium dahliae VdLs.17	VdLs.17	outgroup	33.8	52	10.811	56	GCF_000150675.1
