# Supplementary material for: Genomic insights and comparative analysis of Colletotrichum species associated with anthracnose fruit rot and crown rot of strawberry in North Carolina
Source: Front Microbiol. 2025 Feb 10;16:1515894. doi: 10.3389/fmicb.2025.1515894 (PMC11847831; doi:10.3389/fmicb.2025.1515894)
Supplement: Supplementary file 3 [file Table_3.XLSX]

## Sheet: Sheet1
Supplementary Table S3. Repetitive elements found in genomes of different Colletotrichum isolates
	6Ca			34Ca			40Ca			28Cg			57Cg			58Cg			84Cg
	Number of elements	length	Percentage	Number of elements	length	Percentage	Number of elements	Length	Percentage	Number of elements	Length	Percentage	Number of elements	Length	Percentage	Number of elements	length	Percentage	number of	length	percentage
SINEs: 41 3087 bp 0.01 %	39	3275	0.01	39	3275	0.01	40	3313	0.01	41	3047	0.01	49	3656	0.01	44	3263	0.01	44	3263	0.01
ALUs 0 0 bp 0.00 %	0	0	0.00	0	0	0.00	0	0	0.00	0	0	0.00	0	0	0.00	0	0	0.00	0	0	0.00
MIRs 13 857 bp 0.00 %	10	890	0.00	10	890	0.00	10	826	0.00	14	912	0.00	14	902	0.00	12	756	0.00	12	756	0.00
LINEs: 303 24252 bp 0.04 %	253	19506	0.04	253	19506	0.04	255	19641	0.04	307	24604	0.04	306	24356	0.04	304	24093	0.04	304	24093	0.04
LINE1 14 980 bp 0.00 %	10	839	0.00	10	839	0.00	9	696	0.00	15	1053	0.00	19	1303	0.00	18	1247	0.00	18	1247	0.00
LINE2 76 6137 bp 0.01 %	61	4359	0.01	61	4359	0.01	61	4359	0.01	77	6294	0.01	73	6153	0.01	75	6223	0.01	75	6223	0.01
L3/CR1 94 7259 bp 0.01 %	73	5554	0.01	73	5554	0.01	76	5809	0.01	92	7062	0.01	98	7574	0.01	96	7302	0.01	96	7302	0.01
LTR elements: 1 62 bp 0.00 %	3	180	0.00	3	180	0.00	2	96	0.00	1	62	0.00	3	172	0.00	4	221	0.00	4	221	0.00
ERVL 0 0 bp 0.00 %	1	84	0.00	1	84	0.00	0	0	0.00	0	0	0.00	1	45	0.00	2	94	0.00	2	94	0.00
ERVL-MaLRs 0 0 bp 0.00 %	0	0	0.00	0	0	0.00	0	0	0.00	0	0	0.00	0	0	0.00	0	0	0.00	0	0	0.00
ERV_classI 1 62 bp 0.00 %	1	58	0.00	1	58	0.00	1	58	0.00	1	62	0.00	2	127	0.00	2	127	0.00	2	127	0.00
ERV_classII 0 0 bp 0.00 %	0	0	0.00	0	0	0.00	0	0	0.00	0	0	0.00	0	0	0.00	0	0	0.00	0	0	0.00
DNA elements: 83 6628 bp 0.01 %	69	5668	0.01	69	5668	0.01	69	5599	0.01	85	6864	0.01	91	7161	0.01	86	6837	0.01	86	6837	0.01
hAT-Charlie 3 190 bp 0.00 %	2	132	0.00	2	132	0.00	2	132	0.00	5	320	0.00	6	374	0.00	6	377	0.00	6	377	0.00
TcMar-Tigger 6 526 bp 0.00 %	14	1114	0.00	14	1114	0.00	13	998	0.00	7	573	0.00	8	689	0.00	7	609	0.00	7	609	0.00
	0	0	0.00	0	0	0.00	0	0	0.00	2	113	0.00	1	59	0.00	2	119	0.00	2	119	0.00
Total interspersed repeats		28629	0.06		28629	0.06		28649	0.06		34690	0.06		35404	0.06		34533	0.06		34533	0.06
Small RNA	218	19023	0.04	218	19023	0.04	219	19090	0.04	203	23768	0.04	261	22850	0.04	265	26058	0.04	265	26058	0.04
Satellites: 1 111 bp 0.00 %	0	0	0.00	0	0	0.00	0	0	0.00	1	111	0.00	1	111	0.00	1	111	0.00	1	111	0.00
Simple repeats: 12996 536825 bp 0.95 %	12194	503795	0.99	12194	503795	0.99	11516	468683	0.93	13863	584833	1.04	13050	540147	0.94	14461	617112	1.05	14461	617112	1.05
Low complexity: 1153 55506 bp 0.10 %	1421	67912	0.13	1421	67912	0.13	1295	61678	0.12	1292	62804	0.11	1228	58532	0.10	1303	64104	0.11	1303	64104	0.11
	Total Repeat Content%		1.12			1.21			1.22			1.25			1.14			1.27			1.15

## Sheet: Sheet2
					number of length percentage
					elements* occupied of sequence
					--------------------------------------------------
					SINEs: 41 3087 bp 0.01 %
					ALUs 0 0 bp 0.00 %
					MIRs 13 857 bp 0.00 %
					LINEs: 303 24252 bp 0.04 %
					LINE1 14 980 bp 0.00 %
					LINE2 76 6137 bp 0.01 %
					L3/CR1 94 7259 bp 0.01 %
					LTR elements: 1 62 bp 0.00 %
					ERVL 0 0 bp 0.00 %
					ERVL-MaLRs 0 0 bp 0.00 %
					ERV_classI 1 62 bp 0.00 %
					ERV_classII 0 0 bp 0.00 %
					DNA elements: 83 6628 bp 0.01 %
					hAT-Charlie 3 190 bp 0.00 %
					TcMar-Tigger 6 526 bp 0.00 %
					Unclassified: 0 0 bp 0.00 %
					Total interspersed repeats: 34029 bp 0.06 %
					Small RNA: 261 21299 bp 0.04 %
					Satellites: 1 111 bp 0.00 %
					Simple repeats: 12996 536825 bp 0.95 %
					Low complexity: 1153 55506 bp 0.10 %
