# Supplementary material for: Genomic insights and comparative analysis of Colletotrichum species associated with anthracnose fruit rot and crown rot of strawberry in North Carolina
Source: Front Microbiol. 2025 Feb 10;16:1515894. doi: 10.3389/fmicb.2025.1515894 (PMC11847831; doi:10.3389/fmicb.2025.1515894)
Supplement: Supplementary file 4 [file Table_4.XLSX]

## Sheet: Sheet1
Supplementary Table S4. Orthology genes shared between Colletotrichum isolates
	28Cg	34Ca	40Ca	57Cg	58Cg	6Ca	84Cg	Total
Number of genes	17420	14235	14236	17686	17673	14235	17799	113284
Number of genes in orthogroups	17368	14235	14197	17654	17646	14235	17616	112951
Singletons	52	0	39	32	27	0	183	333
Percentage of genes in orthogroups	99.7	100.0	99.7	99.8	99.8	100.0	99.0	99.7
Percentage of unassigned genes	0.3	0.0	0.3	0.2	0.2	0.0	1.0	0.3
Number of orthogroups containing species	16073	13385	13338	16355	16351	13385	16063	20103
Number of species-specific orthogroups	3	0	0	1	2	1	1	198
Number of genes in species-specific orthogroups	24	0	0	49	69	36	20	198
Percentage of genes in species-specific orthogroups	0.1	0.0	0.0	0.3	0.4	0.3	0.1	0.2
										1
