# Supplementary material for: Genomic insights and comparative analysis of Colletotrichum species associated with anthracnose fruit rot and crown rot of strawberry in North Carolina
Source: Front Microbiol. 2025 Feb 10;16:1515894. doi: 10.3389/fmicb.2025.1515894 (PMC11847831; doi:10.3389/fmicb.2025.1515894)
Supplement: Supplementary file 5 [file Table_5.XLSX]

## Sheet: CAZyme by number
Supplementary Table S5. Distribution of CAZyme types in Colletotrichum isolates
CAZyme	C. nymphaeae 6Ca	C. nymphaeae 34Ca	C. nymphaeae 40Ca	C. siamense 57Cg	C. siamense 58Cg	C. siamense 28Cg	C. siamense 84Cg
AA1	22	22	21	25	25	25	27
AA2	11	7	7	8	8	8	12
AA3	43	43	42	52	52	52	49
AA7	7	7	7	7	7	7	79
AA9	25	21	21	18	20	17	28
CBM1	11	1	7	15	15	2	0
CBM18	16	1	1	25	21	21	0
CBM91	17	17	17	16	16	16	0
CE3	1	1	1	0	0	0	11
CE4	6	6	6	4	6	6	14
CE5	15	15	15	20	7	7	18
GH13	13	13	13	12	12	12	13
GH16	20	20	20	21	21	21	26
GH18	16	11	11	10	10	10	25
GH2	7	7	7	10	10	10	10
GH28	16	16	16	19	19	19	21
GH3	30	30	30	30	30	30	31
GH31	11	11	11	11	11	10	10
GH43	17	17	17	22	22	21	43
GH47	11	11	11	12	12	10	9
GH5	19	20	18	18	18	18	22
GH71	4	4	4	4	5	5	12
GH76	11	11	11	10	10	10	11
GH78	15	15	15	17	17	18	10
GT1	16	3	17	16	16	23	25
GT2	20	20	20	17	18	18	20
PL1	11	11	11	13	13	13	17
PL3	11	11	11	11	11	11	14

## Sheet: CAZymes genes
6Ca	34Ca	40Ca	28Cg	57Cg	58Cg	84Cg
AA2	AA0	AA0	AA0	AA0	AA0	AA1
AA2	AA0	AA0	AA0	AA0	AA0	AA1
AA2	AA1	AA0	AA1	AA1	AA0	AA1
AA2	AA1	AA0	AA1	AA1	AA1	AA1
AA2	AA1	AA1	AA1	AA1	AA1	AA1
AA2	AA1	AA1	AA1	AA1	AA1	AA1
AA1	AA1	AA1	AA1	AA1	AA1	AA1
AA1	AA1	AA1	AA1	AA1	AA1	AA1
AA1	AA1	AA1	AA1	AA1	AA1	AA1
AA1	AA1	AA1	AA1	AA1	AA1	AA1
AA1	AA1	AA1	AA1	AA1	AA1	AA1
AA1	AA1	AA1	AA1	AA1	AA1	AA1
AA1	AA1	AA1	AA1	AA1	AA1	AA1
AA1	AA1	AA1	AA1	AA1	AA1	AA1
AA1	AA1	AA1	AA1	AA1	AA1	AA1
AA1	AA1	AA1	AA1	AA1	AA1	AA1
AA1	AA1	AA1	AA1	AA1	AA1	AA1
AA1	AA1	AA1	AA1	AA1	AA1	AA1
AA1	AA1	AA1	AA1	AA1	AA1	AA1
AA1	AA1	AA1	AA1	AA1	AA1	AA1
AA1	AA1	AA1	AA1	AA1	AA1	AA1
AA1	AA1	AA1	AA1	AA1	AA1	AA1
AA1	AA1	AA1	AA1	AA1	AA1	AA1
AA1	AA1	AA1	AA1	AA1	AA1	AA1
AA1	AA11	AA1	AA1	AA1	AA1	AA1
AA1	AA11	AA11	AA1	AA1	AA1	AA1
AA1	AA11	AA11	AA1	AA1	AA1	AA1
AA1	AA11	AA11	AA11	AA11	AA1	AA11
AA11	AA12	AA11	AA11	AA11	AA1	AA11
AA11	AA12	AA12	AA11	AA11	AA1	AA11
AA11	AA12	AA12	AA11	AA11	AA11	AA11
CBM35	AA12	AA12	AA12	AA12	AA11	AA11
AA12	AA13	AA12	AA12	AA12	AA11	AA12
AA12	AA14	AA13	AA13	AA12	AA11	AA12
CE5	AA14	AA14	AA2	AA13	AA12	AA13
AA12	AA16	AA14	AA2	AA2	AA12	AA16
AA14	AA2	AA16	AA2	AA2	AA12	AA16
AA14	AA2	AA2	AA2	AA2	AA13	AA16
AA16	AA2	AA2	AA2	AA2	AA2	AA2
AA2	AA2	AA2	AA2	AA2	AA2	AA2
AA2	AA2	AA2	AA2	AA2	AA2	AA2
AA2	AA2	AA2	AA2	AA2	AA2	AA2
AA2	AA2	AA2	AA3	AA2	AA2	AA2
AA3	AA3	AA2	AA3	AA3	AA2	AA2
AA3	AA3	AA3	AA3	AA3	AA2	AA2
AA3	AA3	AA3	AA3	AA3	AA2	AA2
AA3	AA3	AA3	AA3	AA3	AA3	AA2
AA3	AA3	AA3	AA3	AA3	AA3	AA2
AA3	AA3	AA3	AA3	AA3	AA3	AA2
AA3	AA3	AA3	AA3	AA3	AA3	AA2
AA3	AA3	AA3	AA3	AA3	AA3	AA3
AA3	AA3	AA3	AA3	AA3	AA3	AA3
AA3	AA3	AA3	AA3	AA3	AA3	AA3
CBM35	AA3	AA3	AA3	AA3	AA3	AA3
CBM35	AA3	AA3	AA3	AA3	AA3	AA3
CBM35	AA3	AA3	AA3	AA3	AA3	AA3
AA3	AA3	AA3	AA3	AA3	AA3	AA3
AA3	AA3	AA3	AA3	AA3	AA3	AA3
AA3	AA3	AA3	AA3	AA3	AA3	AA3
AA3	AA3	AA3	AA3	AA3	AA3	AA3
AA3	AA3	AA3	AA3	AA3	AA3	AA3
AA3	AA3	AA3	AA3	AA3	AA3	AA3
AA3	AA3	AA3	AA3	AA3	AA3	AA3
AA3	AA3	AA3	AA3	AA3	AA3	AA3
AA3	AA3	AA3	AA3	AA3	AA3	AA3
AA3	AA3	AA3	AA3	AA3	AA3	AA3
AA3	AA3	AA3	AA3	AA3	AA3	AA3
AA3	AA3	AA3	AA3	AA3	AA3	AA3
AA3	AA3	AA3	AA3	AA3	AA3	AA3
AA3	AA3	AA3	AA3	AA3	AA3	AA3
AA3	AA3	AA3	AA3	AA3	AA3	AA3
AA3	AA3	AA3	AA3	AA3	AA3	AA3
AA3	AA3	AA3	AA3	AA3	AA3	AA3
AA3	AA3	AA3	AA3	AA3	AA3	AA3
AA3	AA3	AA3	AA3	AA3	AA3	AA3
AA3	AA3	AA3	AA3	AA3	AA3	AA3
AA3	AA3	AA3	AA3	AA3	AA3	AA3
AA3	AA3	AA3	AA3	AA3	AA3	AA3
AA3	AA3	AA3	AA3	AA3	AA3	AA3
AA3	AA3	AA3	AA3	AA3	AA3	AA3
AA3	AA3	AA3	AA3	AA3	AA3	AA3
AA3	AA3	AA3	AA3	AA3	AA3	AA3
AA3	AA3	AA3	AA3	AA3	AA3	AA3
AA3	AA3	AA3	AA3	AA3	AA3	AA3
AA3	AA3	AA3	AA3	AA3	AA3	AA3
AA3	AA3	AA3	AA3	AA3	AA3	AA3
AA4	AA4	AA4	AA3	AA3	AA3	AA3
AA4	AA4	AA4	AA3	AA3	AA3	AA3
AA4	AA4	AA4	AA3	AA3	AA3	AA3
AA5	AA4	AA4	AA3	AA3	AA3	AA3
AA5	AA5	AA5	AA3	AA3	AA3	AA3
AA5	AA5	AA5	AA3	AA3	AA3	AA3
AA5	AA5	AA5	AA3	AA3	AA3	AA3
AA6	AA5	AA5	AA3	AA3	AA3	AA3
AA7	AA6	AA6	AA4	AA3	AA3	AA3
AA9	AA7	AA7	AA4	AA4	AA3	AA3
AA9	AA7	AA7	AA4	AA4	AA3	AA3
AA9	AA7	AA7	AA4	AA4	AA3	AA3
CBM1	AA7	AA7	AA5	AA4	AA3	AA3
CBM2	AA7	AA7	AA5	AA5	AA3	AA4
CBM3	AA7	AA7	AA5	AA5	AA4	AA4
CBM18	AA7	AA7	AA5	AA5	AA4	AA4
CBM35	AA8	AA8	AA6	AA5	AA4	AA4
CBM25	AA8	AA8	AA7	AA6	AA4	AA4
CBM42	AA9	AA9	AA7	AA7	AA5	AA4
CBM43	AA9	AA9	AA7	AA7	AA5	AA4
CBM48	AA9	AA9	AA7	AA7	AA5	AA5
CBM50	AA9	AA9	AA7	AA7	AA5	AA5
CBM50	AA9	AA9	AA7	AA7	AA6	AA5
CBM50	AA9	AA9	AA7	AA7	AA7	AA5
CBM50	AA9	AA9	AA8	AA7	AA7	AA6
CBM6	AA9	AA9	AA9	AA8	AA7	AA7
CBM6	AA9	AA9	AA9	AA8	AA7	AA7
CBM6	AA9	AA9	AA9	AA9	AA7	AA7
CBM63	AA9	AA9	AA9	AA9	AA7	AA7
CBM63	AA9	AA9	AA9	AA9	AA7	AA7
CBM66	AA9	AA9	AA9	AA9	AA8	AA7
CBM91	AA9	AA9	AA9	AA9	AA8	AA7
CBM91	AA9	AA9	AA9	AA9	AA9	AA7
CBM91	AA9	AA9	AA9	AA9	AA9	AA7
CBM91	AA9	AA9	AA9	AA9	AA9	AA7
CBM91	AA9	AA9	AA9	AA9	AA9	AA7
CBM91	AA9	AA9	AA9	AA9	AA9	AA7
CBM91	AA9	AA9	AA9	AA9	AA9	AA7
CBM91	AA9	AA9	AA9	AA9	AA9	AA7
CBM48	AA10	AA10	AA9	AA9	AA9	AA7
CBM91	AA11	AA11	AA9	AA9	AA9	AA7
CBM91	AA12	AA12	AA9	AA9	AA9	AA7
CBM91	AA13	AA13	AA10	AA9	AA9	AA7
CE1	CBM1	CBM1	AA11	AA9	AA9	AA7
CE16	CBM2	CBM2	AA12	AA9	AA9	AA7
GH12	CBM3	CBM3	CBM1	AA10	AA9	AA7
GH12	CBM4	CBM4	CBM2	AA11	AA9	AA7
GH81	CBM5	CBM5	CBM3	AA12	AA9	AA7
GH81	CBM6	CBM6	CBM4	AA13	AA9	AA7
GH92	CBM7	CBM7	CBM1	CBM1	AA9	AA7
GH92	CBM8	CBM8	CBM2	CBM1	AA9	AA7
GT1	CBM9	CBM9	CBM3	CBM1	AA9	AA7
GT15	CBM10	CBM10	CBM4	CBM1	AA10	AA7
GT2	CBM11	CBM11	CBM5	CBM1	AA11	AA7
	CBM12	CBM12	CBM6	CBM1	AA12	AA7
	CBM13	CBM1	CBM7	CBM1	AA13	AA7
GH17	CBM13	CBM13	CBM8	CBM1	CBM1	AA7
CE5	CBM18	CBM18	CBM9	CBM1	CBM1	AA7
CE5	CBM19	CBM19	CBM10	CBM1	CBM1	AA7
CE5	CBM20	CBM20	CBM11	CBM1	CBM1	AA7
CE5	CBM21	CBM21	CBM12	CBM1	CBM1	AA7
CE5	CBM22	CBM22	CBM18	CBM1	CBM1	AA7
GH31	CBM23	CBM23	CBM18	CBM1	CBM1	AA7
GH2	CBM24	CBM24	CBM18	CBM1	CBM1	AA7
GH28	CBM25	CBM25	CBM18	CBM18	CBM1	AA7
GH29	CBM26	CBM26	CBM18	CBM18	CBM1	AA7
GH29	CBM27	CBM27	CBM18	CBM18	CBM1	AA7
GH3	CBM28	CBM28	CBM18	CBM18	CBM1	AA7
GH3	CBM29	CBM29	CBM18	CBM18	CBM1	AA7
GH3	CBM30	CBM30	CBM18	CBM18	CBM1	AA7
GH3	CBM31	CBM31	CBM18	CBM18	CBM1	AA7
GH3	CBM32	CBM32	CBM18	CBM18	CBM1	AA7
GH3	CBM33	CBM33	CBM18	CBM18	CBM1	AA7
GH17	CBM20	CBM20	CBM18	CBM18	CBM1	AA7
GH17	CBM20	CBM20	CBM18	CBM18	CBM1	AA7
CBM91	CBM21	CBM21	CBM18	CBM18	CBM1	AA7
GT15	CBM24	CBM24	CBM18	CBM18	CBM12	AA7
GT2	CBM24	CBM24	CBM18	CBM18	CBM12	AA7
CBM91	CBM35	CBM35	CBM18	CBM18	CBM13	AA7
GH3	CBM35	CBM35	CBM18	CBM18	CBM18	AA7
GH3	CBM35	CBM35	CBM18	CBM18	CBM18	AA7
GH67	CBM25	CBM25	CBM18	CBM18	CBM18	AA7
GH7	CBM25	CBM25	CBM20	CBM18	CBM18	AA7
GH7	CBM25	CBM25	CBM20	CBM18	CBM18	AA7
GT0	CBM42	CBM42	CBM21	CBM18	CBM18	AA7
GT2	CBM43	CBM43	CBM24	CBM18	CBM18	AA7
	CBM48	CBM48	CBM24	CBM18	CBM18	AA7
GH16	CBM48	CBM50	CBM24	CBM18	CBM18	AA7
	CBM50	CBM50	CBM24	CBM18	CBM18	AA7
	CBM50	CBM6	CBM24	CBM20	CBM18	AA7
	CBM50	CBM6	CBM24	CBM20	CBM18	AA7
GT1	CBM50	CBM6	CBM24	CBM21	CBM18	AA7
GH71	CBM6	CBM63	CBM24	CBM24	CBM18	AA7
GH71	CBM6	CBM63	CBM35	CBM24	CBM18	AA7
GH71	CBM6	CBM66	CBM35	CBM24	CBM18	AA7
CBM91	CBM63	CBM91	CBM35	CBM24	CBM18	AA7
CBM91	CBM63	CBM91	CBM35	CBM24	CBM18	AA7
GH74	CBM66	CBM91	CBM35	CBM24	CBM18	AA7
GH51	CBM91	CBM91	CBM35	CBM24	CBM18	AA7
GH51	CBM91	CBM91	CBM35	CBM35	CBM18	AA7
GH51	CBM91	CBM91	CBM35	CBM35	CBM18	AA7
GH51	CBM91	CBM91	CBM42	CBM35	CBM18	AA7
GH53	CBM91	CBM91	CBM43	CBM35	CBM18	AA7
GH53	CBM91	CBM91	CBM48	CBM35	CBM18	AA7
GH53	CBM91	CBM91	CBM50	CBM35	CBM18	AA8
GH55	CBM91	CBM91	CBM6	CBM35	CBM20	AA8
GH55	CBM91	CBM91	CBM63	CBM35	CBM20	AA8
GH55	CBM91	CBM91	CBM66	CBM42	CBM20	AA8
GH6	CBM91	CBM91	CBM91	CBM43	CBM20	AA8
GH6	CBM91	CBM91	CBM91	CBM48	CBM21	AA8
GH75	CBM91	CBM91	CBM91	CBM50	CBM24	AA8
GH76	CBM91	CBM91	CBM91	CBM6	CBM24	AA9
GH76	CBM91	CE0	CBM91	CBM63	CBM24	AA9
GH76	CBM91	CE0	CBM91	CBM66	CBM24	AA9
GH76	CBM91	CE0	CBM91	CBM91	CBM24	AA9
CE4	CE0	CE0	CBM91	CBM91	CBM24	AA9
CE4	CE0	CE0	CBM91	CBM91	CBM24	AA9
CE4	CE0	CE0	CBM91	CBM91	CBM24	AA9
CE5	CE0	CE0	CBM91	CBM91	CBM35	AA9
CE5	CE0	CE0	CBM91	CBM91	CBM35	AA9
CE4	CE0	CE0	CBM91	CBM91	CBM35	AA9
CE5	CE0	CE1	CBM91	CBM91	CBM35	AA9
CE5	CE0	CE1	CBM91	CBM91	CBM35	AA9
CE5	CE0	CE1	CBM91	CBM91	CBM35	AA9
CE0	CE1	CE1	CE0	CBM91	CBM35	AA9
CE0	CE1	CE12	CE0	CBM91	CBM35	AA9
CE0	CE1	CE12	CE0	CBM91	CBM42	AA9
CE1	CE1	CE12	CE0	CBM91	CBM43	AA9
CE12	CE12	CE12	CE0	CBM91	CBM48	AA9
CE12	CE12	CE12	CE0	CBM91	CBM50	AA9
CE12	CE12	CE15	CE0	CE0	CBM50	AA9
CE12	CE12	CE16	CE0	CE0	CBM6	AA9
CE12	CE12	CE16	CE1	CE0	CBM63	AA9
CE15	CE15	CE16	CE1	CE0	CBM66	AA9
CE16	CE16	CE16	CE1	CE0	CBM91	AA9
CE16	CE16	CE16	CE1	CE0	CBM91	AA9
CE16	CE16	CE3	CE12	CE0	CBM91	AA9
CE3	CE16	CE4	CE12	CE1	CBM91	AA9
CE4	CE16	CE4	CE12	CE1	CBM91	AA9
CE5	CE3	CE4	CE15	CE1	CBM91	CBM21
CE5	CE4	CE4	CE16	CE1	CBM91	CBM24
CE5	CE4	CE4	CE16	CE1	CBM91	CBM24
CE8	CE4	CE4	CE16	CE12	CBM91	CBM35
CE8	CE4	CE5	CE16	CE12	CBM91	CBM63
	CE4	CE5	CE16	CE12	CBM91	CBM63
	CE4	CE5	CE4	CE12	CBM91	CBM67
GH1	CE5	CE5	CE4	CE15	CBM91	CBM67
GH1	CE5	CE5	CE4	CE16	CBM91	CBM67
GH1	CE5	CE5	CE4	CE16	CBM91	CBM67
GH10	CE5	CE5	CE4	CE16	CBM91	CBM67
GH105	CE5	CE5	CE4	CE16	CBM91	CBM67
GH105	CE5	CE5	CE5	CE4	CE0	CBM67
GH105	CE5	CE5	CE5	CE4	CE0	CBM67
GH105	CE5	CE5	CE5	CE4	CE0	CBM67
GH105	CE5	CE5	CE5	CE4	CE0	CE1
GH106	CE5	CE5	CE5	CE5	CE0	CE1
GH106	CE5	CE5	CE5	CE5	CE0	CE1
GH106	CE5	CE5	CE5	CE5	CE0	CE1
GH11	CE5	CE8	CE8	CE5	CE0	CE1
GH11	CE5	CE8	CE8	CE5	CE0	CE1
GH11	CE5	CE8	CE8	CE5	CE1	CE12
GH11	CE8	CE8	CE8	CE5	CE1	CE12
GH115	CE8	CE8	CE8	CE8	CE1	CE12
GH115	CE8	CE9	CE9	CE8	CE1	CE12
GH115	CE8	GH1	GH1	CE8	CE1	CE12
GH114	CE8	GH1	GH1	CE8	CE12	CE12
GH12	CE9	GH1	GH1	CE8	CE12	CE12
GH12	GH1	GH1	GH1	CE9	CE12	CE15
GH12	GH1	GH10	GH1	GH0	CE12	CE15
GH12	GH1	GH10	GH10	GH1	CE15	CE16
GH12	GH1	GH10	GH10	GH1	CE16	CE16
GH125	GH10	GH10	GH10	GH1	CE16	CE16
GH125	GH10	GH105	GH10	GH1	CE16	CE16
GH125	GH10	GH105	GH10	GH1	CE16	CE16
GH127	GH10	GH105	GH105	GH10	CE16	CE16
GH127	GH105	GH105	GH105	GH10	CE16	CE16
GH128	GH105	GH105	GH105	GH10	CE4	CE16
GH128	GH105	GH106	GH105	GH10	CE4	CE16
GH128	GH105	GH106	GH105	GH10	CE4	CE2
GH128	GH105	GH106	GH105	GH105	CE4	CE3
GH13	GH106	GH11	GH105	GH105	CE4	CE3
GH13	GH106	GH11	GH106	GH105	CE4	CE3
GH13	GH106	GH11	GH106	GH105	CE5	CE3
GH13	GH11	GH11	GH106	GH105	CE5	CE3
GH13	GH11	GH114	GH106	GH105	CE5	CE3
GH13	GH11	GH115	GH106	GH105	CE5	CE3
GH13	GH11	GH115	GH11	GH106	CE5	CE3
GH13	GH114	GH115	GH11	GH106	CE5	CE3
GH13	GH115	GH12	GH114	GH106	CE5	CE3
GH13	GH115	GH12	GH115	GH106	CE8	CE3
GH13	GH115	GH12	GH115	GH11	CE8	CE4
GH13	GH12	GH12	GH115	GH11	CE8	CE4
GH13	GH12	GH12	GH12	GH114	CE8	CE4
GH131	GH12	GH12	GH12	GH115	CE8	CE4
GH131	GH12	GH12	GH12	GH115	CE8	CE4
GH131	GH12	GH125	GH12	GH115	CE9	CE4
GH131	GH12	GH125	GH12	GH12	GH0	CE4
GH131	GH12	GH125	GH12	GH12	GH0	CE4
GH131	GH125	GH127	GH12	GH12	GH0	CE4
GH131	GH125	GH127	GH125	GH12	GH0	CE4
GH131	GH125	GH128	GH125	GH12	GH0	CE4
GH132	GH127	GH128	GH125	GH12	GH1	CE4
GH132	GH127	GH128	GH127	GH12	GH1	CE4
GH142	GH128	GH128	GH127	GH125	GH1	CE4
GH15	GH128	GH13	GH128	GH125	GH1	CE5
GH152	GH128	GH13	GH128	GH125	GH1	CE5
GH154	GH128	GH13	GH128	GH127	GH1	CE5
GH154	GH13	GH13	GH128	GH127	GH10	CE5
GH154	GH13	GH13	GH13	GH128	GH10	CE5
GH16	GH13	GH13	GH13	GH128	GH10	CE5
GH16	GH13	GH13	GH13	GH128	GH10	CE5
GH16	GH13	GH13	GH13	GH128	GH10	CE5
GH16	GH13	GH13	GH13	GH13	GH10	CE5
GH16	GH13	GH13	GH13	GH13	GH105	CE5
GH16	GH13	GH13	GH13	GH13	GH105	CE5
GH16	GH13	GH13	GH13	GH13	GH105	CE5
GH16	GH13	GH13	GH13	GH13	GH105	CE5
GH16	GH13	GH131	GH13	GH13	GH105	CE5
GH16	GH13	GH131	GH13	GH13	GH105	CE5
GH16	GH13	GH131	GH13	GH13	GH105	CE5
GH16	GH131	GH131	GH131	GH13	GH106	CE5
GH16	GH131	GH131	GH131	GH13	GH106	CE5
GH16	GH131	GH131	GH131	GH13	GH106	CE8
GH16	GH131	GH131	GH131	GH13	GH106	CE8
GH16	GH131	GH131	GH131	GH131	GH106	CE8
GH16	GH131	GH132	GH131	GH131	GH11	CE8
GH16	GH131	GH132	GH131	GH131	GH11	CE8
GH16	GH131	GH135	GH131	GH131	GH114	CE9
GH17	GH132	GH142	GH132	GH131	GH115	GH1
GH17	GH132	GH15	GH132	GH131	GH115	GH1
GH17	GH135	GH152	GH135	GH131	GH115	GH1
GH17	GH142	GH154	GH140	GH131	GH12	GH1
GH17	GH15	GH154	GH142	GH132	GH12	GH1
GH172	GH152	GH154	GH146	GH132	GH12	GH10
GH18	GH154	GH16	GH15	GH135	GH12	GH10
GH18	GH154	GH16	GH152	GH140	GH12	GH10
GH18	GH154	GH16	GH154	GH140	GH12	GH10
GH2	GH16	GH16	GH154	GH142	GH12	GH10
GH18	GH16	GH16	GH154	GH146	GH125	GH10
GH18	GH16	GH16	GH154	GH15	GH125	GH10
GH18	GH16	GH16	GH16	GH152	GH125	GH105
GH18	GH16	GH16	GH16	GH154	GH127	GH105
GH18	GH16	GH16	GH16	GH154	GH127	GH105
GH18	GH16	GH16	GH16	GH154	GH127	GH105
GH18	GH16	GH16	GH16	GH154	GH128	GH105
GH18	GH16	GH16	GH16	GH16	GH128	GH105
GH2	GH16	GH16	GH16	GH16	GH128	GH106
GH2	GH16	GH16	GH16	GH16	GH128	GH106
GH2	GH16	GH16	GH16	GH16	GH13	GH106
GH2	GH16	GH16	GH16	GH16	GH13	GH106
GH2	GH16	GH16	GH16	GH16	GH13	GH109
GH20	GH16	GH16	GH16	GH16	GH13	GH11
GH20	GH16	GH16	GH16	GH16	GH13	GH11
GH20	GH16	GH16	GH16	GH16	GH13	GH11
GH27	GH16	GH17	GH16	GH16	GH13	GH11
GH27	GH16	GH17	GH16	GH16	GH13	GH11
GH27	GH16	GH17	GH16	GH16	GH13	GH114
GH28	GH17	GH17	GH16	GH16	GH13	GH115
GH28	GH17	GH17	GH16	GH16	GH13	GH115
GH28	GH17	GH17	GH16	GH16	GH13	GH115
	GH17	GH17	GH16	GH16	GH131	GH12
	GH17	GH17	GH17	GH16	GH131	GH12
	GH17	GH172	GH17	GH16	GH131	GH12
GH27	GH17	GH18	GH17	GH16	GH131	GH12
PL4	GH17	GH18	GH17	GH16	GH131	GH12
GH28	GH172	GH18	GH17	GH16	GH131	GH12
GH28	GH18	GH18	GH17	GH17	GH131	GH12
GH28	GH18	GH18	GH17	GH17	GH131	GH125
GH3	GH18	GH18	GH17	GH17	GH132	GH125
GH3	GH18	GH18	GH172	GH17	GH132	GH125
GH3	GH18	GH18	GH18	GH17	GH135	GH127
GH3	GH18	GH18	GH18	GH17	GH140	GH127
GH3	GH18	GH18	GH18	GH17	GH140	GH128
GH3	GH18	GH18	GH18	GH17	GH142	GH128
GH3	GH18	GH2	GH18	GH172	GH146	GH128
GH3	GH18	GH2	GH18	GH18	GH15	GH128
GH3	GH18	GH2	GH18	GH18	GH152	GH13
GH3	GH2	GH2	GH18	GH18	GH154	GH13
GH3	GH2	GH2	GH18	GH18	GH154	GH13
GH3	GH2	GH2	GH18	GH18	GH154	GH13
GH3	GH2	GH2	GH2	GH18	GH154	GH13
GH3	GH2	GH20	GH2	GH18	GH16	GH13
GH3	GH2	GH20	GH2	GH18	GH16	GH13
GH3	GH2	GH20	GH2	GH18	GH16	GH13
GH3	GH20	GH27	GH2	GH18	GH16	GH13
GH3	GH20	GH27	GH2	GH2	GH16	GH13
GH3	GH20	GH27	GH2	GH2	GH16	GH13
GH3	GH27	GH27	GH2	GH2	GH16	GH13
GH3	GH27	GH28	GH2	GH2	GH16	GH13
GH3	GH27	GH28	GH2	GH2	GH16	GH131
GT31	GH27	GH28	GH20	GH2	GH16	GH131
GH30	GH28	GH28	GH20	GH2	GH16	GH131
GH30	GH28	GH28	GH20	GH2	GH16	GH131
GH31	GH28	GH28	GH27	GH2	GH16	GH131
GH31	GH28	GH28	GH27	GH2	GH16	GH131
GH31	GH28	GH28	GH27	GH20	GH16	GH131
GH31	GH28	GH28	GH28	GH20	GH16	GH131
GH31	GH28	GH28	GH28	GH20	GH16	GH132
GH31	GH28	GH28	GH28	GH27	GH16	GH132
GH31	GH28	GH28	GH28	GH27	GH16	GH135
GH31	GH28	GH28	GH28	GH27	GH16	GH140
GH31	GH28	GH28	GH28	GH28	GH16	GH140
GH31	GH28	GH28	GH28	GH28	GH17	GH142
GH32	GH28	GH28	GH28	GH28	GH17	GH146
GH32	GH28	GH29	GH28	GH28	GH17	GH15
GH32	GH28	GH29	GH28	GH28	GH17	GH15
GH33	GH28	GH3	GH28	GH28	GH17	GH15
GH35	GH29	GH3	GH28	GH28	GH17	GH152
GH35	GH29	GH3	GH28	GH28	GH17	GH154
GH35	GH3	GH3	GH28	GH28	GH17	GH154
GH35	GH3	GH3	GH28	GH28	GH17	GH154
GH35	GH3	GH3	GH28	GH28	GH172	GH154
GH35	GH3	GH3	GH28	GH28	GH18	GH16
GH35	GH3	GH3	GH28	GH28	GH18	GH16
GH36	GH3	GH3	GH28	GH28	GH18	GH16
GH36	GH3	GH3	GH29	GH28	GH18	GH16
GH37	GH3	GH3	GH29	GH28	GH18	GH16
GH37	GH3	GH3	GH3	GH28	GH18	GH16
GH38	GH3	GH3	GH3	GH28	GH18	GH16
GH38	GH3	GH3	GH3	GH28	GH18	GH16
GH39	GH3	GH3	GH3	GH29	GH18	GH16
GH39	GH3	GH3	GH3	GH29	GH18	GH16
GH43	GH3	GH3	GH3	GH3	GH2	GH16
GH43	GH3	GH3	GH3	GH3	GH2	GH16
GH43	GH3	GH3	GH3	GH3	GH2	GH16
GH43	GH3	GH3	GH3	GH3	GH2	GH16
GH43	GH3	GH3	GH3	GH3	GH2	GH16
GH43	GH3	GH3	GH3	GH3	GH2	GH16
GH43	GH3	GH3	GH3	GH3	GH2	GH16
GH43	GH3	GH3	GH3	GH3	GH2	GH16
GH43	GH3	GH3	GH3	GH3	GH2	GH16
GH43	GH3	GH3	GH3	GH3	GH2	GH16
GH43	GH3	GH3	GH3	GH3	GH20	GH16
GH43	GH3	GH3	GH3	GH3	GH20	GH16
GH43	GH3	GH3	GH3	GH3	GH20	GH16
GH43	GH3	GH3	GH3	GH3	GH27	GH16
GH43	GH3	GH30	GH3	GH3	GH27	GH16
GH43	GH3	GH30	GH3	GH3	GH27	GH16
GH43	GH3	GH31	GH3	GH3	GH28	GH17
GH45	GH30	GH31	GH3	GH3	GH28	GH17
GH47	GH30	GH31	GH3	GH3	GH28	GH17
AA9	GH31	GH31	GH3	GH3	GH28	GH17
CBM91	GH31	GH31	GH3	GH3	GH28	GH18
GH47	GH31	GH31	GH3	GH3	GH28	GH18
GH47	GH31	GH31	GH3	GH3	GH28	GH18
GH47	GH31	GH31	GH3	GH3	GH28	GH18
GH47	GH31	GH31	GH3	GH3	GH28	GH18
GH47	GH31	GH31	GH30	GH3	GH28	GH18
GH47	GH31	GH31	GH30	GH3	GH28	GH18
GH47	GH31	GH32	GH31	GH3	GH28	GH18
GH47	GH31	GH32	GH31	GH3	GH28	GH18
GH47	GH31	GH32	GH31	GH3	GH28	GH18
GH47	GH32	GH33	GH31	GH30	GH28	GH18
GH5	GH32	GH35	GH31	GH30	GH28	GH18
GH5	GH32	GH35	GH31	GH31	GH28	GH18
GH5	GH33	GH35	GH31	GH31	GH28	GH18
GH5	GH35	GH35	GH31	GH31	GH28	GH18
GH5	GH35	GH35	GH31	GH31	GH29	GH18
GH5	GH35	GH35	GH31	GH31	GH29	GH18
GH5	GH35	GH35	GH32	GH31	GH3	GH18
GH5	GH35	GH36	GH32	GH31	GH3	GH18
GH5	GH35	GH36	GH32	GH31	GH3	GH18
GH5	GH35	GH37	GH33	GH31	GH3	GH18
GH5	GH36	GH37	GH35	GH31	GH3	GH18
GH5	GH36	GH38	GH35	GH31	GH3	GH18
GH5	GH37	GH38	GH35	GH32	GH3	GH18
GH5	GH37	GH39	GH35	GH32	GH3	GH18
GH5	GH38	GH39	GH35	GH32	GH3	GH2
GH5	GH38	GH43	GH35	GH33	GH3	GH2
GH5	GH39	GH43	GH35	GH35	GH3	GH2
	GH39	GH43	GH36	GH35	GH3	GH2
GH5	GH43	GH43	GH36	GH35	GH3	GH2
AA7	GH43	GH43	GH37	GH35	GH3	GH2
AA9	GH43	GH43	GH37	GH35	GH3	GH2
GH6	GH43	GH43	GH38	GH35	GH3	GH2
GH62	GH43	GH43	GH38	GH35	GH3	GH2
GH63	GH43	GH43	GH39	GH36	GH3	GH2
GH63	GH43	GH43	GH39	GH37	GH3	GH20
GH7	GH43	GH43	GH39	GH37	GH3	GH20
GH7	GH43	GH43	GH43	GH38	GH3	GH20
GH7	GH43	GH43	GH43	GH38	GH3	GH27
GH7	GH43	GH43	GH43	GH39	GH3	GH27
GH71	GH43	GH43	GH43	GH43	GH3	GH27
GH72	GH43	GH43	GH43	GH43	GH3	GH27
GH72	GH43	GH43	GH43	GH43	GH3	GH27
GH72	GH43	GH45	GH43	GH43	GH3	GH27
GH76	GH43	GH47	GH43	GH43	GH3	GH28
GH76	GH43	GH47	GH43	GH43	GH3	GH28
GH76	GH45	GH47	GH43	GH43	GH3	GH28
GH76	GH47	GH47	GH43	GH43	GH3	GH28
GH76	GH47	GH47	GH43	GH43	GH3	GH28
GH76	GH47	GH47	GH43	GH43	GH30	GH28
GH76	GH47	GH47	GH43	GH43	GH30	GH28
GH78	GH47	GH47	GH43	GH43	GH31	GH28
GH78	GH47	GH47	GH43	GH43	GH31	GH28
GH78	GH47	GH47	GH43	GH43	GH31	GH28
GH78	GH47	GH47	GH43	GH43	GH31	GH28
GH78	GH47	GH5	GH43	GH43	GH31	GH28
GH78	GH47	GH5	GH43	GH43	GH31	GH28
	GH47	GH5	GH43	GH43	GH31	GH28
GH78	GH5	GH5	GH45	GH43	GH31	GH28
GH78	GH5	GH5	GH47	GH43	GH31	GH28
GH78	GH5	GH5	GH47	GH43	GH31	GH28
GH78	GH5	GH5	GH47	GH43	GH31	GH28
GH78	GH5	GH5	GH47	GH45	GH32	GH28
GH78	GH5	GH5	GH47	GH47	GH32	GH28
GH78	GH5	GH5	GH47	GH47	GH32	GH28
GH78	GH5	GH5	GH47	GH47	GH32	GH29
GH78	GH5	GH5	GH47	GH47	GH32	GH29
GH79	GH5	GH5	GH47	GH47	GH33	GH3
GH79	GH5	GH5	GH47	GH47	GH35	GH3
GH79	GH5	GH5	GH5	GH47	GH35	GH3
GH79	GH5	GH5	GH5	GH47	GH35	GH3
GH88	GH5	GH5	GH5	GH47	GH35	GH3
GH88	GH5	GH5	GH5	GH47	GH35	GH3
GH92	GH5	GH51	GH5	GH47	GH35	GH3
GH92	GH5	GH51	GH5	GH47	GH35	GH3
GH92	GH5	GH51	GH5	GH5	GH36	GH3
GH93	GH51	GH51	GH5	GH5	GH36	GH3
GH93	GH51	GH53	GH5	GH5	GH37	GH3
GH93	GH51	GH53	GH5	GH5	GH37	GH3
GH93	GH51	GH53	GH5	GH5	GH38	GH3
GH95	GH53	GH55	GH5	GH5	GH38	GH3
GH95	GH53	GH55	GH5	GH5	GH39	GH3
GT0	GH53	GH55	GH5	GH5	GH39	GH3
GT1	GH55	GH6	GH5	GH5	GH39	GH3
GT1	GH55	GH6	GH5	GH5	GH43	GH3
GT1	GH55	GH6	GH5	GH5	GH43	GH3
GT1	GH6	GH62	GH5	GH5	GH43	GH3
GT1	GH6	GH63	GH51	GH5	GH43	GH3
GT1	GH6	GH63	GH51	GH5	GH43	GH3
GT1	GH62	GH64	GH51	GH5	GH43	GH3
GT1	GH63	GH67	GH51	GH5	GH43	GH3
GT1	GH63	GH7	GH53	GH5	GH43	GH3
GT1	GH64	GH7	GH53	GH5	GH43	GH3
GT1	GH67	GH7	GH55	GH51	GH43	GH3
GT1	GH7	GH7	GH55	GH51	GH43	GH3
GT1	GH7	GH7	GH55	GH51	GH43	GH3
GT1	GH7	GH7	GH55	GH51	GH43	GH3
GT15	GH7	GH71	GH55	GH53	GH43	GH3
GT15	GH7	GH71	GH55	GH53	GH43	GH30
GT15	GH7	GH71	GH55	GH55	GH43	GH30
GT17	GH71	GH71	GH6	GH55	GH43	GH31
GT17	GH71	GH72	GH6	GH55	GH43	GH31
GT2	GH71	GH72	GH6	GH55	GH43	GH31
GT2	GH71	GH72	GH62	GH55	GH43	GH31
GT2	GH72	GH74	GH63	GH55	GH43	GH31
GT2	GH72	GH75	GH64	GH55	GH43	GH31
GT2	GH72	GH76	GH65	GH55	GH43	GH31
GT2	GH74	GH76	GH67	GH6	GH43	GH31
GT2	GH75	GH76	GH7	GH6	GH43	GH31
GT2	GH76	GH76	GH7	GH6	GH43	GH31
GT2	GH76	GH76	GH7	GH62	GH45	GH32
GT2	GH76	GH76	GH7	GH63	GH47	GH32
GT2	GH76	GH76	GH7	GH64	GH47	GH32
GT2	GH76	GH76	GH7	GH65	GH47	GH33
GT2	GH76	GH76	GH71	GH67	GH47	GH35
GT2	GH76	GH76	GH71	GH7	GH47	GH35
GT2	GH76	GH76	GH71	GH7	GH47	GH35
GT2	GH76	GH78	GH71	GH7	GH47	GH35
GT2	GH76	GH78	GH71	GH7	GH47	GH35
GT20	GH76	GH78	GH72	GH7	GH47	GH35
CBM91	GH78	GH78	GH72	GH7	GH47	GH35
CE0	GH78	GH78	GH72	GH71	GH47	GH35
CE0	GH78	GH78	GH76	GH71	GH47	GH36
CE0	GH78	GH78	GH76	GH71	GH47	GH37
CE0	GH78	GH78	GH76	GH71	GH47	GH37
GT20	GH78	GH78	GH76	GH72	GH5	GH38
GT20	GH78	GH78	GH76	GH72	GH5	GH38
GT21	GH78	GH78	GH76	GH72	GH5	GH39
GT22	GH78	GH78	GH76	GH76	GH5	GH43
GT22	GH78	GH78	GH76	GH76	GH5	GH43
GT22	GH78	GH78	GH76	GH76	GH5	GH43
GT22	GH78	GH78	GH76	GH76	GH5	GH43
GT24	GH78	GH79	GH78	GH76	GH5	GH43
GT25	GH78	GH79	GH78	GH76	GH5	GH43
GT57	GH78	GH79	GH78	GH76	GH5	GH43
GH10	GH79	GH79	GH78	GH76	GH5	GH43
GT3	GH79	GH81	GH78	GH76	GH5	GH43
GT31	GH79	GH81	GH78	GH76	GH5	GH43
GT31	GH79	GH88	GH78	GH78	GH5	GH43
GT31	GH81	GH88	GH78	GH78	GH5	GH43
GT31	GH81	GH92	GH78	GH78	GH5	GH43
GT31	GH88	GH92	GH78	GH78	GH5	GH43
GT31	GH88	GH92	GH78	GH78	GH5	GH43
GT32	GH92	GH92	GH78	GH78	GH51	GH43
GT32	GH92	GH92	GH78	GH78	GH51	GH43
GT32	GH92	GH93	GH78	GH78	GH51	GH43
GT33	GH92	GH93	GH78	GH78	GH51	GH43
GT34	GH92	GH93	GH78	GH78	GH51	GH43
GT34	GH93	GH93	GH78	GH78	GH51	GH43
GT34	GH93	GH95	GH78	GH78	GH53	GH43
GT35	GH93	GH95	GH79	GH78	GH53	GH43
GT39	GH93	GT0	GH79	GH78	GH55	GH43
GT39	GH95	GT0	GH79	GH78	GH55	GH43
GT39	GH95	GT1	GH79	GH78	GH55	GH43
GT4	GT1	GT1	GH81	GH78	GH55	GH43
GT4	GT1	GT1	GH81	GH79	GH55	GH43
GT4	GT1	GT1	GH88	GH79	GH55	GH43
GT4	GT1	GT1	GH88	GH79	GH55	GH43
GT41	GT1	GT1	GH88	GH79	GH55	GH43
GT50	GT1	GT1	GH92	GH81	GH6	GH43
GT55	GT1	GT1	GH92	GH81	GH6	GH43
GT57	GT1	GT1	GH92	GH88	GH6	GH43
GT58	GT1	GT1	GH92	GH88	GH62	GH43
GT59	GT1	GT1	GH92	GH88	GH63	GH43
GT61	GT1	GT1	GH92	GH92	GH64	GH43
GT62	GT1	GT1	GH93	GH92	GH65	GH43
GT62	GT1	GT1	GH93	GH92	GH67	GH43
GT62	GT15	GT1	GH93	GH92	GH7	GH43
GT66	GT15	GT1	GH93	GH92	GH7	GH43
GT69	GT15	GT1	GH93	GH92	GH7	GH43
GT69	GT15	GT15	GH95	GH93	GH7	GH43
GT69	GT15	GT15	GH95	GH93	GH7	GH45
GT69	GT17	GT15	GH95	GH93	GH7	GH47
GT71	GT17	GT15	GH95	GH93	GH71	GH47
GT71	GT2	GT15	GH95	GH93	GH71	GH47
GT71	GT2	GT17	GT0	GH95	GH71	GH47
GT76	GT2	GT17	GT1	GH95	GH71	GH47
GT8	GT2	GT2	GT1	GH95	GH71	GH47
GT8	GT2	GT2	GT1	GH95	GH72	GH47
GT8	GT2	GT2	GT1	GH95	GH72	GH47
GT8	GT2	GT2	GT1	GT1	GH72	GH47
GT8	GT2	GT2	GT1	GT1	GH76	GH5
GT90	GT2	GT2	GT1	GT1	GH76	GH5
GT90	GT2	GT2	GT1	GT1	GH76	GH5
GT90	GT2	GT2	GT1	GT1	GH76	GH5
GT90	GT2	GT2	GT1	GT1	GH76	GH5
GT90	GT2	GT2	GT1	GT1	GH76	GH5
GT90	GT2	GT2	GT1	GT1	GH76	GH5
PL1	GT2	GT2	GT1	GT1	GH76	GH5
PL1	GT2	GT2	GT1	GT1	GH76	GH5
PL1	GT2	GT2	GT1	GT1	GH76	GH5
PL1	GT2	GT2	GT1	GT1	GH78	GH5
	GT2	GT2	GT1	GT1	GH78	GH5
	GT2	GT2	GT1	GT1	GH78	GH5
PL1	GT20	GT2	GT1	GT1	GH78	GH5
PL1	GT20	GT2	GT1	GT1	GH78	GH5
PL1	GT20	GT2	GT1	GT15	GH78	GH5
PL1	GT21	GT20	GT1	GT15	GH78	GH5
PL1	GT22	GT20	GT1	GT15	GH78	GH5
PL1	GT22	GT20	GT15	GT15	GH78	GH5
PL1	GT22	GT21	GT15	GT15	GH78	GH5
PL11	GT22	GT22	GT15	GT17	GH78	GH5
PL20	GT24	GT22	GT15	GT17	GH78	GH5
PL26	GT25	GT22	GT15	GT2	GH78	GH51
PL27	GT3	GT22	GT17	GT2	GH78	GH51
AA4	GT31	GT24	GT17	GT2	GH78	GH51
AA8	GT31	GT25	GT2	GT2	GH78	GH51
AA9	GT31	GT3	GT2	GT2	GH78	GH53
PL3	GT31	GT31	GT2	GT2	GH78	GH53
	GT31	GT31	GT2	GT2	GH79	GH54
	GT31	GT31	GT2	GT2	GH79	GH55
	GT31	GT31	GT2	GT2	GH79	GH55
PL3	GT32	GT31	GT2	GT2	GH79	GH55
PL3	GT32	GT31	GT2	GT2	GH81	GH55
PL3	GT32	GT32	GT2	GT2	GH81	GH55
PL3	GT33	GT32	GT2	GT2	GH88	GH55
PL3	GT34	GT32	GT2	GT2	GH88	GH55
PL3	GT34	GT33	GT2	GT2	GH88	GH6
PL3	GT34	GT34	GT2	GT2	GH92	GH6
PL3	GT35	GT34	GT2	GT2	GH92	GH6
PL3	GT39	GT34	GT2	GT20	GH92	GH6
PL3	GT39	GT35	GT2	GT20	GH92	GH62
PL4	GT39	GT39	GT2	GT20	GH92	GH63
PL4	GT4	GT39	GT2	GT21	GH92	GH64
PL4	GT4	GT39	GT20	GT22	GH93	GH65
PL4	GT4	GT4	GT20	GT22	GH93	GH67
PL4	GT4	GT4	GT20	GT22	GH93	GH7
PL4	GT4	GT4	GT21	GT22	GH93	GH7
	GT41	GT4	GT22	GT24	GH93	GH7
PL4	GT50	GT4	GT22	GT25	GH95	GH7
PL9	GT55	GT41	GT22	GT25	GH95	GH7
PL9	GT57	GT50	GT22	GT3	GH95	GH7
PL9	GT57	GT55	GT24	GT31	GH95	GH7
	GT58	GT57	GT25	GT31	GH95	GH71
	GT59	GT57	GT25	GT31	GT0	GH71
	GT61	GT58	GT3	GT31	GT0	GH71
	GT62	GT59	GT31	GT31	GT1	GH71
	GT62	GT61	GT31	GT31	GT1	GH71
	GT62	GT62	GT31	GT32	GT1	GH71
	GT66	GT62	GT31	GT32	GT1	GH71
	GT69	GT62	GT31	GT32	GT1	GH71
	GT69	GT66	GT31	GT32	GT1	GH71
	GT69	GT69	GT31	GT33	GT1	GH71
	GT69	GT69	GT31	GT34	GT1	GH71
	GT71	GT69	GT32	GT34	GT1	GH71
	GT71	GT69	GT32	GT35	GT1	GH72
	GT71	GT71	GT32	GT39	GT1	GH72
	GT76	GT71	GT33	GT39	GT1	GH72
	GT8	GT71	GT34	GT39	GT1	GH72
	GT8	GT76	GT34	GT4	GT1	GH74
	GT8	GT8	GT34	GT4	GT1	GH74
	GT8	GT8	GT35	GT4	GT1	GH75
	GT8	GT8	GT39	GT4	GT1	GH76
	GT8	GT8	GT39	GT4	GT1	GH76
	GT90	GT8	GT39	GT41	GT1	GH76
	GT90	GT8	GT4	GT50	GT1	GH76
	GT90	GT90	GT4	GT55	GT1	GH76
	GT90	GT90	GT4	GT57	GT1	GH76
	GT90	GT90	GT4	GT57	GT1	GH76
	GT90	GT90	GT4	GT58	GT1	GH76
AA9	PL1	GT90	GT41	GT59	GT1	GH76
AA9	PL1	GT90	GT50	GT62	GT15	GH76
AA9	PL1		GT55	GT62	GT15	GH76
AA9	PL1		GT57	GT62	GT15	GH78
AA9	PL1	PL1	GT57	GT66	GT15	GH78
AA9	PL1	PL1	GT58	GT69	GT15	GH78
AA9	PL1	PL1	GT59	GT69	GT17	GH78
AA9	PL1	PL1	GT62	GT69	GT17	GH78
AA9	PL1	PL1	GT62	GT69	GT2	GH78
AA9	PL1	PL1	GT62	GT71	GT2	GH78
AA9	PL1	PL1	GT66	GT71	GT2	GH78
AA9	PL11	PL1	GT69	GT71	GT2	GH78
AA9	PL20	PL1	GT69	GT71	GT2	GH78
AA9	PL26	PL1	GT69	GT76	GT2	GH79
AA9	PL27	PL1	GT69	GT8	GT2	GH79
AA9	PL3	PL11	GT71	GT8	GT2	GH79
AA9	PL3	PL20	GT71	GT8	GT2	GH79
AA9	PL3	PL26	GT71	GT8	GT2	GH79
AA9	PL3	PL27	GT71	GT8	GT2	GH81
CBM1	PL3	PL3	GT76	GT8	GT2	GH81
CBM1	PL3	PL3	GT8	GT90	GT2	GH88
CBM1	PL3	PL3	GT8	GT90	GT2	GH88
CBM1	PL3	PL3	GT8	GT90	GT2	GH88
CBM1	PL3	PL3	GT8	GT90	GT2	GH92
CBM1	PL3	PL3	GT8	GT90	GT2	GH92
CBM1	PL3	PL3	GT8	PL1	GT2	GH92
CBM1	PL4	PL3	GT90	PL1	GT2	GH92
CBM1	PL4	PL3	GT90	PL1	GT2	GH92
CBM1	PL4	PL3	GT90	PL1	GT2	GH92
CBM13	PL4	PL3	GT90	PL1	GT2	GH93
CBM18	PL4	PL4	GT90	PL1	GT2	GH93
CBM18	PL4	PL4	PL1	PL1	GT20	GH93
CBM18	PL4	PL4	PL1	PL1	GT20	GH93
CBM18	PL4	PL4	PL1	PL1	GT20	GH93
CBM18	PL9	PL4	PL1	PL1	GT21	GH95
CBM18	PL9	PL4	PL1	PL1	GT22	GH95
CBM18	PL9	PL4	PL1	PL1	GT22	GH95
CBM18		PL4	PL1	PL1	GT22	GH95
CBM18		PL9	PL1	PL11	GT22	GH95
CBM18		PL9	PL1	PL20	GT24	GT1
CBM18		PL9	PL1	PL26	GT25	GT1
CBM18			PL1	PL27	GT25	GT1
CBM18			PL1	PL27	GT3	GT1
CBM18			PL1	PL3	GT31	GT1
CBM18			PL11	PL3	GT31	GT1
CBM20			PL20	PL3	GT31	GT1
CBM20			PL26	PL3	GT31	GT1
CBM21			PL27	PL3	GT31	GT1
CBM24			PL27	PL3	GT31	GT1
CBM25			PL3	PL3	GT31	GT1
CE0			PL3	PL3	GT31	GT1
CE0			PL3	PL3	GT31	GT1
CE1			PL3	PL3	GT31	GT1
CE1			PL3	PL3	GT31	GT1
CE16			PL3	PL4	GT32	GT1
CE4			PL3	PL4	GT32	GT1
CE5			PL3	PL4	GT32	GT1
CE8			PL3	PL4	GT32	GT1
CE8			PL3	PL4	GT33	GT1
CE8			PL3	PL4	GT34	GT1
CE9			PL4	PL4	GT34	GT1
GH1			PL4	PL4	GT35	GT1
GH10			PL4	PL9	GT35	GT1
GH10			PL4	PL9	GT39	GT1
GH135			PL4	PL9	GT39	GT2
GH28			PL4		GT39	GT2
GH28			PL4		GT4	GT2
GH28			PL4		GT4	GT2
GH28			PL9		GT4	GT2
GH28			PL9		GT4	GT2
GH28			PL9		GT4	GT2
GH28					GT4	GT2
GH28					GT41	GT2
GH28					GT50	GT2
GH5					GT55	GT2
GH64					GT57	GT2
GT4					GT57	GT2
GT8					GT58	GT2
					GT59	GT2
					GT62	GT2
					GT62	GT2
					GT62	GT2
					GT66	GT2
					GT69	GT2
					GT69	GT20
					GT69	GT20
					GT69	GT20
					GT71	GT21
					GT71	GT21
					GT71	GT22
					GT71	GT22
					GT76	GT22
					GT8	GT22
					GT8	GT24
					GT8	GT25
					GT8	GT25
					GT8	GT3
					GT8	GT31
					GT90	GT32
					GT90	GT32
					GT90	GT32
					GT90	GT32
					GT90	GT32
					PL1	GT33
					PL1	GT34
					PL1	GT34
					PL1	GT34
					PL1	GT35
					PL1	GT39
					PL1	GT39
					PL1	GT39
					PL1	GT4
					PL1	GT4
					PL1	GT4
					PL1	GT4
					PL1	GT4
					PL11	GT48
					PL20	GT50
AA11					PL26	GT55
AA12					PL27	GT57
AA13					PL27	GT57
AA2					PL3	GT58
AA3					PL3	GT58
AA3					PL3	GT59
AA3					PL3	GT62
AA7					PL3	GT62
AA7					PL3	GT62
AA7					PL3	GT66
AA7					PL3	GT69
AA7					PL3	GT69
AA8					PL3	GT69
					PL3	GT69
					PL4	GT69
					PL4	GT71
					PL4	GT71
					PL4	GT71
					PL4	GT71
					PL4	GT71
					PL4	GT76
					PL4	GT8
					PL9	GT8
					PL9	GT8
					PL9	GT8
						GT8
						GT90
						GT90
						GT90
						GT90
						GT90
						PL1
						PL1
						PL1
						PL1
						PL1
						PL1
						PL1
						PL1
						PL1
						PL1
						PL1
						PL1
						PL1
						PL1
						PL1
						PL1
						PL1
						PL20
						PL26
						PL26
						PL27
						PL27
						PL3
						PL3
						PL3
						PL3
						PL3
						PL3
						PL3
						PL3
						PL3
						PL3
						PL3
						PL3
						PL3
						PL3
						PL4
						PL4
						PL4
						PL4
						PL4
						PL4
						PL4
						PL4
						PL9
						PL9
						PL9
