# Supplementary material for: Genomic insights and comparative analysis of Colletotrichum species associated with anthracnose fruit rot and crown rot of strawberry in North Carolina
Source: Front Microbiol. 2025 Feb 10;16:1515894. doi: 10.3389/fmicb.2025.1515894 (PMC11847831; doi:10.3389/fmicb.2025.1515894)
Supplement: Supplementary file 6 [file Table_6.XLSX]

## Sheet: 6Ca 
Supplementary Table S6 showing the secondary metabolites clusters secreted by Colletotricum isolates used in this study.
Region	Type	From	To	Most similar known cluster		Similarity	Chromosome position
Region 1.1	terpene	361.957	383.243
Region 3.1	T1PKS	226.641	274.083
Region 3.2	NRPS	345.251	390.38
Region 5.1	NRPS-like	453.407	494.567	microperfuranone	NRP	1	5
Region 6.1	T1PKS	24.909	69.882
Region 6.2	T1PKS	367.976	413.042	W493 B/W493 A	NRP+Polyketide	0.28
Region 7.1	NRPS	86.732	140.665
Region 8.1	fungal-RiPP-like	250.12	310.539	nectriapyrone C/nectriapyrone D/nectriapyrone	Polyketide	1	3
Region 10.1	T1PKS	204.556	250.246	cercosporin	Polyketide	0.43	8
Region 12.1	fungal-RiPP-like,NRPS-like	302.208	398.173
Region 17.1	indole	69.285	90.553
Region 19.1	indole	342.001	357.05
Region 20.1	NRPS-like,fungal-RiPP-like	44.83	143.652
Region 21.1	T1PKS,NRPS	245.953	298.885	ilicicolin H/ilicicolin J/8-epi-ilicicolin H	NRP+Polyketide	0.4	6
Region 22.1	T1PKS	158.603	203.981	leucinostatin A/leucinostatin B	NRP+Polyketide	0.1
Region 23.1	NRPS,betalactone	146.237	200.315	aculeacin A	NRP	0.13
Region 26.1	fungal-RiPP-like	241.136	301.405
Region 33.1	NRPS-like	222.723	266.562	choline	NRP	1	2
Region 38.1	terpene	19.657	40.22
Region 38.2	T1PKS,indole	62.246	108.314	cichorine	Polyketide	1	5
Region 42.1	NRPS,terpene	10.556	57.23
Region 43.1	indole	114.85	136.046
Region 45.1	terpene	54.256	75.65
Region 56.1	fungal-RiPP-like	19.74	80.35
Region 57.1	fungal-RiPP-like	22.274	82.711	hypothemycin	Polyketide	0.22
Region 60.1	T3PKS	115.22	156.485
Region 65.1	T1PKS	103.655	150.806	alternapyrone	Polyketide	1	1
Region 81.1	NRPS	102.942	149.709
Region 81.2	NRPS	155.116	192.049
Region 88.1	T1PKS	60.292	103.963	spirangien O	Polyketide:Modular type I polyketide	0.38
Region 92.1	fungal-RiPP-like	76.275	159.321	ACE1	Polyketide+NRP	0.11	6
Region 103.1	T1PKS	22.658	68.492	(+)-asperlin/(2Z,4Z,6E)-octa-2,4,6-trienoic acid	Polyketide	0.33	5
Region 118.1	NRPS-like	115.545	144.827	biotin	Other	0.66	1
Region 133.1	fungal-RiPP-like	32.941	93.324
Region 135.1	fungal-RiPP-like	1	65.824
Region 137.1	T1PKS	48.649	94.615	scytalone/T3HN	Polyketide	0.4	7
Region 140.1	betalactone	1	24.184
Region 142.1	T1PKS,NRPS-like	16.279	67.909	fumonisin B1	Polyketide	0.12
Region 147.1	indole	4.864	26.153
Region 160.1	fungal-RiPP-like	10.41	70.652
Region 164.1	T1PKS	63.246	104.316	4-epi-15-epi-brefeldin A	Polyketide:Iterative type I polyketide	0.5	6
Region 174.1	fungal-RiPP-like,NRPS	2.443	102.601	leucinostatin A/leucinostatin B	NRP+Polyketide	0.1
Region 190.1	T1PKS	1	33.279	xenolozoyenone	NRP:Lipopeptide+Polyketide:Iterative type I polyketide	1	7
Region 193.1	fungal-RiPP-like	1	37.237
Region 210.1	indole	65.367	83.174
Region 211.1	NRPS	16.664	60.848
Region 246.1	fungal-RiPP-like	1	33.12
Region 276.1	NRPS	1	28.323
Region 288.1	NRPS	3.722	47.203	metachelin C/metachelin A/metachelin A-CE/metachelin B/dimerumic acid 11-mannoside/dimerumic acid	NRP	0.5	7
Region 318.1	fungal-RiPP-like	6.41	37.4
Region 320.1	terpene	1	18.279	squalestatin S1	Terpene	0.4
Region 338.1	fungal-RiPP-like	1	30.198
Region 339.1	T1PKS	1	30.026	prolipyrone B/gibepyrone D	Polyketide	1	7

## Sheet: 57Cg
Region	Type	From	To	Most similar known cluster		Similarity	Chromosomrs
Region 2.1	NRPS-like	130.274	171.713
Region 5.1	fungal-RiPP-like	1	37.785
Region 8.1	T1PKS	1	27.431	cichorine	Polyketide	1	4
Region 8.2	NRPS	232.486	287.43	apicidin	NRP	0.63	4
Region 9.1	NRPS	45.43	90.594
Region 9.2	T1PKS	185.894	232.742
Region 9.3	T1PKS	306.731	351.653
Region 9.4	NRPS-like	370.632	414.411
Region 17.1	T1PKS	15.912	63.252	solanapyrone D	Polyketide	0.33	5
Region 17.2	NRPS	311.762	359.874	citreohybridonol	Terpene	0.18	5
Region 18.1	terpene	6.586	27.677
Region 22.1	terpene,fungal-RiPP-like	33	103.22	nanangelenin B/terreazepine	NRP	0.05
Region 23.1	T1PKS	263.322	306.351	betaenone C/probetaenone I/stemphyloxin II/compound 4/compound 6/compound 7/compound 9/compound 3/dehydroprobetaenone I/compound 5	Polyketide	0.85	1
Region 25.1	terpene	315.801	336.394
Region 26.1	terpene	145.853	167.175
Region 34.1	fungal-RiPP-like	260.333	304.651
Region 36.1	NRPS	90.089	143.799
Region 40.1	fungal-RiPP	223.11	265.288
Region 41.1	fungal-RiPP-like	107.833	168.186	betaestacin	Terpene	0.5	5
Region 43.1	NRPS,T1PKS	10.855	69.817	UNII-YC2Q1O94PT	Polyketide	1	5
Region 44.1	terpene	182.241	202.813
Region 49.1	T1PKS,NRPS-like	181.825	233.852	ACE1	Polyketide+NRP	0.58	1
Region 50.1	indole	221.954	243.156
Region 53.1	fungal-RiPP-like	1	58.053
Region 56.1	indole	135.154	156.278
Region 62.1	T1PKS	167.48	211.412	fusarin	NRP+Polyketide	1	3
Region 63.1	NRPS	95.6	142.388
Region 63.2	NRPS	207.444	241.787	UNII-YC2Q1O94PT	Polyketide	1	5
Region 66.1	T1PKS	1	48.549	monacolin K	Polyketide	0.33	5
Region 67.1	T1PKS	105.051	150.195	jerangolid A/jerangolid D	Polyketide	0.23
Region 72.1	fungal-RiPP-like	93.265	153.699
Region 73.1	T3PKS	129.512	170.766
Region 79.1	T1PKS	111.265	157.216	scytalone/T3HN	Polyketide	0.4	6
Region 82.1	T1PKS	123.509	177.219	(+)-asperlin/(2Z,4Z,6E)-octa-2,4,6-trienoic acid	Polyketide	0.22	5
Region 83.1	fungal-RiPP-like	18.681	79.881	HEx-tc1 terpene	Terpene	0.85	6
Region 91.1	indole	135.375	156.625
Region 93.1	fungal-RiPP-like	114.224	175.015
Region 94.1	fungal-RiPP-like	1	42.354
Region 94.2	T1PKS	112.007	159.347	A23187	Polyketide	0.06
Region 99.1	T1PKS	116.628	162.078
Region 110.1	NRPS	78.31	125.275	chrysogine	NRP	1		4
Region 117.1	indole	75.61	96.818
Region 122.1	terpene	77.028	97.966	squalestatin S1	Terpene	0.4		5
Region 124.1	T1PKS	66.552	109.95	betaenone A/betaenone B/betaenone C	Polyketide	0.5		10
Region 131.1	indole	127.579	140.393
Region 136.1	indole	118.96	134.342
Region 137.1	fungal-RiPP-like	1	56.496
Region 139.1	T1PKS,indole	33.725	80.552	fusaridione A/(3R,5S)-5-(4-hydroxybenzyl)-3-methyl-3-((2E,4E,6E,8E,10E)-4,8,10-trimethyldodeca-2,4,6,8,10-pentaenoyl)pyrrolidine-2,4-dione	NRP+Polyketide	0.12
Region 142.1	NRPS	32.334	77.631	metachelin C/metachelin A/metachelin A-CE/metachelin B/dimerumic acid 11-mannoside/dimerumic acid	NRP	0.62			1
Region 147.1	fungal-RiPP-like,T1PKS	31.366	127.055	reedsmycins	Polyketide	0.2
Region 153.1	NRPS,T1PKS	1	36.146	oxaleimide C	NRP+Polyketide	0.1
Region 153.2	fungal-RiPP-like	80.757	124.266
Region 165.1	NRPS-like	1	35.91	choline	NRP	1			2
Region 170.1	NRPS	24.537	71.172
Region 174.1	fungal-RiPP-like	3.906	74.52
Region 183.1	NRPS-like	1	25.803	biotin	Other	0.66			3
Region 192.1	NRPS,T1PKS	57.609	104.426	pneumocandin B0/pneumocandin A0	Polyketide+NRP	0.06
Region 194.1	fungal-RiPP-like	64.583	103.435
Region 195.1	fungal-RiPP-like	6.923	67.435
Region 201.1	terpene	87.299	99.82
Region 219.1	fungal-RiPP-like	36.431	90.561	nivalenol/deoxynivalenol/3-acetyldeoxynivalenol/15-acetyldeoxynivalenol/neosolaniol/calonectrin/apotrichodiol/isotrichotriol/15-decalonectrin/T-2 toxin/3-acetyl T-2 toxin/trichodiene	Terpene	0.08
Region 239.1	T3PKS,other	46.369	80.915
Region 240.1	NRPS-like	950	43.694
Region 240.2	T1PKS	50.975	80.411	HEx-pks1 polyketide	Polyketide	0.4			6
Region 273.1	terpene	8.74	29.324
Region 286.1	NRPS	1	41.078	aspirochlorine	NRP	0.09
Region 342.1	T1PKS	10.948	43.821	fumonisin B1	Polyketide	0.12
Region 379.1	T1PKS,NRPS	1	34.081	fusarin	NRP+Polyketide	1			6
Region 405.1	indole	1	18.438
Region 425.1	NRPS	568	26.481
Region 439.1	indole	5.871	22.237
Region 471.1	terpene	1	16.689
Region 625.1	fungal-RiPP-like	1	2.175

## Sheet: 40Ca
Region	Type	From	To	Most similar known cluster		Similarity	Chromosomes
Region 1.1	fungal-RiPP-like	111.191	194.237	monacolin K	Polyketide	0.22
Region 4.1	NRPS-like	453.409	494.569	microperfuranone	NRP	1	5
Region 5.1	terpene	177.403	198.689
Region 6.1	T1PKS	67.915	112.981	W493 B/W493 A	NRP+Polyketide	0.28
Region 6.2	T1PKS	411.074	456.047
Region 9.1	fungal-RiPP-like	250.09	310.509	nectriapyrone C/nectriapyrone D/nectriapyrone	Polyketide	1	3
Region 10.1	T1PKS	204.554	250.244	cercosporin	Polyketide	0.43	8
Region 14.1	NRPS-like,fungal-RiPP-like	580	96.545
Region 18.1	T1PKS	91.39	138.832
Region 18.2	NRPS	210.066	255.129
Region 21.1	NRPS	316.367	355.883
Region 22.1	NRPS,T1PKS	41.357	94.289	ilicicolin H/ilicicolin J/8-epi-ilicicolin H	NRP+Polyketide	0.4	2
Region 23.1	T1PKS	134.931	180.309	leucinostatin A/leucinostatin B	NRP+Polyketide	0.1
Region 24.1	fungal-RiPP-like	128.014	188.346
Region 26.1	NRPS,betalactone	146.228	200.306	aculeacin A	NRP	0.13
Region 37.1	NRPS-like	222.724	266.563	choline	NRP	1	2
Region 38.1	fungal-RiPP-like	218.224	278.493
Region 43.1	T1PKS,indole	171.951	218.019	2,4-dihydroxy-5,6-dimethyl benzaldehyde	Polyketide	0.28
Region 43.2	terpene	240.046	260.609
Region 48.1	indole	133.891	155.087
Region 50.1	NRPS,terpene	2.41	49.084
Region 52.1	indole	237.079	252.128
Region 55.1	T1PKS	103.656	150.822	alternapyrone	Polyketide	1	1
Region 62.1	fungal-RiPP-like	147.871	208.481
Region 63.1	fungal-RiPP-like	22.274	82.711	hypothemycin	Polyketide	0.22
Region 66.1	T3PKS	67.431	108.696
Region 67.1	indole	69.251	90.531
Region 80.1	NRPS	103.048	149.815
Region 80.2	NRPS	155.223	192.156
Region 87.1	T1PKS	60.292	103.963	J1-001-2	Polyketide	0.17
Region 102.1	T1PKS	22.659	68.493	(+)-asperlin/(2Z,4Z,6E)-octa-2,4,6-trienoic acid	Polyketide	0.22
Region 104.1	fungal-RiPP-like,NRPS-like	18.279	117.047
Region 126.1	fungal-RiPP-like	32.941	93.324
Region 130.1	fungal-RiPP-like	1	65.583
Region 135.1	T1PKS	48.646	94.612	scytalone/T3HN	Polyketide	0.4	8
Region 138.1	betalactone	1	24.184
Region 140.1	T1PKS,NRPS-like	16.279	67.909	fumonisin B1	Polyketide	0.12
Region 146.1	indole	4.864	26.153
Region 160.1	NRPS-like	60.624	103.779	biotin	Other	0.66	1
Region 165.1	fungal-RiPP-like	41.436	101.678
Region 169.1	T1PKS	6.317	47.387	4-epi-15-epi-brefeldin A	Polyketide:Iterative type I polyketide	0.5	9
Region 171.1	terpene	54.243	75.637
Region 176.1	NRPS,fungal-RiPP-like	1.265	101.423	leucinostatin A/leucinostatin B	NRP+Polyketide	0.1
Region 196.1	T1PKS	60.223	93.501	xenolozoyenone	NRP:Lipopeptide+Polyketide:Iterative type I polyketide	1	2
Region 199.1	fungal-RiPP-like	1	37.237
Region 210.1	indole	1	17.807
Region 211.1	NRPS	16.664	60.848
Region 240.1	fungal-RiPP-like	34.886	68.005
Region 274.1	NRPS	1	28.323
Region 280.1	NRPS	1	43.484	metachelin C/metachelin A/metachelin A-CE/metachelin B/dimerumic acid 11-mannoside/dimerumic acid	NRP	0.5	7
Region 304.1	fungal-RiPP-like	1	30.991
Region 307.1	terpene	1	18.279	squalestatin S1	Terpene	0.4	8
Region 321.1	fungal-RiPP-like	1	30.232
Region 322.1	T1PKS	1	30.026	iso-migrastatin/migrastatin/dorrigocin A/dorrigocin B/13-epi-dorrigocin A	Polyketide:Modular type I polyketide+Polyketide:Trans-AT type I polyketide	0.27

## Sheet: 34Ca
Region	Type	From	To	Most similar known cluster		Similarity	Chromosome number
Region 1.1	terpene	361.957	383.243
Region 3.1	T1PKS	226.641	274.083
Region 3.2	NRPS	345.251	390.38
Region 5.1	NRPS-like	453.407	494.567	microperfuranone	NRP	1	5
Region 6.1	T1PKS	24.909	69.882
Region 6.2	T1PKS	367.976	413.042	W493 B/W493 A	NRP+Polyketide	0.28
Region 7.1	NRPS	86.732	140.665
Region 8.1	fungal-RiPP-like	250.12	310.539	nectriapyrone C/nectriapyrone D/nectriapyrone	Polyketide	1	7
Region 10.1	T1PKS	204.556	250.246	cercosporin	Polyketide	0.43	3
Region 12.1	fungal-RiPP-like,NRPS-like	302.208	398.173
Region 17.1	indole	69.285	90.553
Region 19.1	indole	342.001	357.05
Region 20.1	NRPS-like,fungal-RiPP-like	44.83	143.652
Region 21.1	T1PKS,NRPS	245.953	298.885	ilicicolin H/ilicicolin J/8-epi-ilicicolin H	NRP+Polyketide	0.4	2
Region 22.1	T1PKS	158.603	203.981	leucinostatin A/leucinostatin B	NRP+Polyketide	0.1
Region 23.1	NRPS,betalactone	146.237	200.315	aculeacin A	NRP	0.13
Region 26.1	fungal-RiPP-like	241.136	301.405
Region 33.1	NRPS-like	222.723	266.562	choline	NRP	1	2
Region 38.1	terpene	19.657	40.22
Region 38.2	T1PKS,indole	62.246	108.314	cichorine	Polyketide	1	5
Region 42.1	NRPS,terpene	10.556	57.23
Region 43.1	indole	114.85	136.046
Region 45.1	terpene	54.256	75.65
Region 56.1	fungal-RiPP-like	19.74	80.35
Region 57.1	fungal-RiPP-like	22.274	82.711	hypothemycin	Polyketide	0.22
Region 60.1	T3PKS	115.22	156.485
Region 65.1	T1PKS	103.655	150.806	alternapyrone	Polyketide	1	1
Region 81.1	NRPS	102.942	149.709
Region 81.2	NRPS	155.116	192.049
Region 88.1	T1PKS	60.292	103.963	spirangien O	Polyketide:Modular type I polyketide	0.38
Region 92.1	fungal-RiPP-like	76.275	159.321	ACE1	Polyketide+NRP	0.11
Region 103.1	T1PKS	22.658	68.492	(+)-asperlin/(2Z,4Z,6E)-octa-2,4,6-trienoic acid	Polyketide	0.33	5
Region 118.1	NRPS-like	115.545	144.827	biotin	Other	0.66	1
Region 133.1	fungal-RiPP-like	32.941	93.324
Region 135.1	fungal-RiPP-like	1	65.824
Region 137.1	T1PKS	48.649	94.615	scytalone/T3HN	Polyketide	0.4	7
Region 140.1	betalactone	1	24.184
Region 142.1	T1PKS,NRPS-like	16.279	67.909	fumonisin B1	Polyketide	0.12
Region 147.1	indole	4.864	26.153
Region 160.1	fungal-RiPP-like	10.41	70.652
Region 164.1	T1PKS	63.246	104.316	4-epi-15-epi-brefeldin A	Polyketide:Iterative type I polyketide	0.5	6
Region 174.1	fungal-RiPP-like,NRPS	2.443	102.601	leucinostatin A/leucinostatin B	NRP+Polyketide	0.1
Region 190.1	T1PKS	1	33.279	xenolozoyenone	NRP:Lipopeptide+Polyketide:Iterative type I polyketide	1	7
Region 193.1	fungal-RiPP-like	1	37.237
Region 210.1	indole	65.367	83.174
Region 211.1	NRPS	16.664	60.848
Region 246.1	fungal-RiPP-like	1	33.12
Region 276.1	NRPS	1	28.323
Region 288.1	NRPS	3.722	47.203	metachelin C/metachelin A/metachelin A-CE/metachelin B/dimerumic acid 11-mannoside/dimerumic acid	NRP	0.5	7
Region 318.1	fungal-RiPP-like	6.41	37.4
Region 320.1	terpene	1	18.279	squalestatin S1	Terpene	0.4	8
Region 338.1	fungal-RiPP-like	1	30.198
Region 339.1	T1PKS	1	30.026	prolipyrone B/gibepyrone D	Polyketide	1	Unalligned
Region 364.1	fungal-RiPP-like	1	24.283

## Sheet: 28Cg
Region	Type	From	To	Most similar known cluster		Similarity	Chromosomes
Region 4.1	T1PKS	247.735	295.878	nectriapyrone C/nectriapyrone D/nectriapyrone	Polyketide	0.66	5
Region 6.1	T1PKS	1	26.578
Region 6.2	NRPS	235.55	290.494	apicidin	NRP	0.27
Region 7.1	fungal-RiPP-like	1.706	62.668
Region 7.2	NRPS-like	479.793	515.694	choline	NRP	1	2
Region 9.1	terpene	177.451	198.721
Region 10.1	fungal-RiPP-like	343.629	404.672
Region 11.1	fungal-RiPP-like,NRPS	1	94.162
Region 11.2	T1PKS	185.752	233.247
Region 11.3	fungal-RiPP-like,T1PKS	304.295	365.13
Region 11.4	NRPS-like	370.598	416.138
Region 12.1	T1PKS	129.439	178.515
Region 12.2	isocyanide	388.374	430.417
Region 12.3	terpene	439.219	460.241
Region 17.1	terpene	316.733	338.594
Region 23.1	T1PKS	232.746	282.411	betaenone C/probetaenone I/stemphyloxin II/compound 4/compound 6/compound 7/compound 9/compound 3/dehydroprobetaenone I/compound 5	Polyketide	0.85	5
Region 30.1	NRPS-like	17.378	60.683
Region 30.2	T1PKS	67.74	115.26	HEx-pks1 polyketide	Polyketide	0.4	5
Region 30.3	T1PKS	249.133	296.973
Region 32.1	NRPS	151.666	206.359
Region 34.1	T1PKS	64.26	111.738
Region 36.1	T1PKS	268.621	302.223
Region 37.1	T1PKS	180.975	229.037	solanapyrone A	Polyketide	0.4	1
Region 38.1	T1PKS	44.345	91.893
Region 40.1	NRPS	18.634	66.728
Region 40.2	indole	137.874	159.239
Region 41.1	terpene	163.733	184.919
Region 43.1	fungal-RiPP-like	115.759	176.876
Region 46.1	T1PKS	196.818	245.835	betaenone A/betaenone B/betaenone C	Polyketide	0.37	2
Region 50.1	NRPS-like	87.348	131.744
Region 53.1	NRPS,T1PKS	36.034	88.819	ACE1	Polyketide+NRP	0.52	1
Region 54.1	T1PKS,fungal-RiPP-like	195.589	265.22
Region 55.1	indole	102.19	123.944
Region 59.1	fungal-RiPP-like	1	38.389
Region 60.1	T3PKS,T1PKS	157.543	229.065
Region 62.1	NRPS	32.335	78.21	metachelin C/metachelin A/metachelin A-CE/metachelin B/dimerumic acid 11-mannoside/dimerumic acid	NRP	0.62	1
Region 64.1	T1PKS	138.744	185.455	scytalone/T3HN	Polyketide	0.4	2
Region 66.1	terpene,isocyanide-nrp	6.05	80.032
Region 67.1	indole	178.218	199.66
Region 69.1	T1PKS	71.381	121.964
Region 71.1	NRPS-like	151.55	217.015
Region 75.1	NRPS-like	114.79	157.945	biotin	Other	0.66	3
Region 76.1	T1PKS	89.262	136.289
Region 77.1	terpene	55.8	77.458	clavaric acid	Terpene	1	4
Region 80.1	terpene	169.977	192.022
Region 81.1	NRPS-like	101.251	145.019
Region 87.1	terpene	92.815	114.055	squalestatin S1	Terpene	0.4	5
Region 97.1	NRPS,T1PKS	38.944	91.382
Region 97.2	fungal-RiPP-like	135.248	174.318
Region 98.1	fungal-RiPP-like	25.966	86.501
Region 98.2	T1PKS	102.836	152.722
Region 111.1	T1PKS,NRPS	92.162	150.922
Region 119.1	T1PKS,indole	70.161	117.496
Region 128.1	fungal-RiPP-like	76.974	137.671
Region 129.1	terpene	73.016	94.848
Region 130.1	T1PKS	94.929	142.87	alternapyrone	Polyketide	0.8	1
Region 135.1	fungal-RiPP-like	1	38.955
Region 146.1	fungal-RiPP-like	1	46.365
Region 147.1	fungal-RiPP-like	51.019	111.778
Region 148.1	NRPS	1	42.685
Region 152.1	NRPS	36.209	83.751	chrysogine	NRP	1	4
Region 156.1	NRPS,fungal-RiPP-like	59.234	133.775
Region 159.1	fungal-RiPP-like,T1PKS	1	127.574
Region 163.1	T1PKS	12.402	70.974
Region 164.1	NRPS-like	57.743	100.633
Region 165.1	terpene	3.488	24.223
Region 167.1	T1PKS	14.152	91.323
Region 170.1	T1PKS	32.346	93.368
Region 176.1	T1PKS	21.424	68.211	cercosporin	Polyketide	0.43	6
Region 184.1	terpene,fungal-RiPP-like	1.878	73.206
Region 188.1	T1PKS	32.059	80.274
Region 195.1	NRPS,T1PKS	1	34.343
Region 196.1	fungal-RiPP-like	33.623	94.55
Region 197.1	fungal-RiPP-like,T1PKS,NRPS	1	80.506
Region 214.1	T1PKS,NRPS	38.834	91.722
Region 216.1	fungal-RiPP-like	36.426	91.071	nivalenol/deoxynivalenol/3-acetyldeoxynivalenol/15-acetyldeoxynivalenol/neosolaniol/calonectrin/apotrichodiol/isotrichotriol/15-decalonectrin/T-2 toxin/3-acetyl T-2 toxin/trichodiene	Terpene	0.08
Region 219.1	fungal-RiPP-like	1	60.057	HEx-tc1 terpene	Terpene	0.71	1
Region 223.1	indole	1	11.732
Region 232.1	fungal-RiPP-like	43.283	80.585	phomopsin A/phomopsin B/phomopsin E	RiPP	0.09
Region 234.1	T3PKS	19.512	60.557
Region 236.1	terpene	41.414	62.844	botcinin H/botcinin I/botcinin J/cinbotolide D/botcinin K	Terpene	0.28	4
Region 248.1	indole	1	17.532
Region 260.1	NRPS-like	1	33.973
Region 262.1	T1PKS	12.403	60.486
Region 265.1	NRPS	38.238	65.285
Region 275.1	NRPS,T1PKS	20.431	61.936
Region 286.1	fungal-RiPP-like	1	40.387
Region 289.1	T1PKS	4.026	52.884
Region 302.1	terpene	1	13.345
Region 312.1	T1PKS	1	34.358
Region 321.1	fungal-RiPP-like	1	32.512
Region 382.1	terpene	1	15.567
Region 412.1	terpene	4.835	19.637
Region 424.1	terpene	1	16.672

## Sheet: 58Cg
Region	Type	From	To	Most similar known cluster		Similarity	Chromosome position
Region 3.1	indole	75.617	96.825
Region 5.1	fungal-RiPP-like	1	37.785
Region 6.1	NRPS	198.643	253.587	apicidin	NRP	0.63	3
Region 6.2	T1PKS	458.642	486.221	cichorine	Polyketide	1	3
Region 10.1	NRPS	45.43	90.594
Region 10.2	T1PKS	185.894	232.742
Region 10.3	T1PKS	306.731	351.653
Region 10.4	NRPS-like	370.632	414.411
Region 13.1	NRPS	36.335	83.375	chrysogine	NRP	1	4
Region 17.1	T1PKS	1	49.226	monacolin K	Polyketide	0.33
Region 17.2	T1PKS	173.768	227.478	(+)-asperlin/(2Z,4Z,6E)-octa-2,4,6-trienoic acid	Polyketide	0.22
Region 22.1	terpene	6.586	27.677
Region 23.1	fungal-RiPP-like	125.317	186.643	HEx-tc1 terpene	Terpene	0.85	1
Region 25.1	terpene	315.8	336.393
Region 26.1	terpene,fungal-RiPP-like	33	103.22	nanangelenin B/terreazepine	NRP	0.05
Region 27.1	T1PKS	1	30.057	solanapyrone D	Polyketide	0.33	4
Region 27.2	NRPS	278.566	326.678	citreohybridonol	Terpene	0.18
Region 28.1	T1PKS	88.81	131.839	betaenone C/probetaenone I/stemphyloxin II/compound 4/compound 6/compound 7/compound 9/compound 3/dehydroprobetaenone I/compound 5	Polyketide	0.85	5
Region 30.1	NRPS-like,T1PKS	36.034	88.061	ACE1	Polyketide+NRP	0.58	6
Region 32.1	T1PKS,NRPS	208.041	259.343	cytochalasin E/cytochalasin K	NRP+Polyketide:Iterative type I polyketide	0.15
Region 32.2	fungal-RiPP-like	303.954	348.074
Region 33.1	terpene	170.366	191.688
Region 40.1	fungal-RiPP-like	3.906	74.52
Region 41.1	fungal-RiPP	20.252	62.43
Region 42.1	fungal-RiPP-like	115.713	176.066	betaestacin	Terpene	0.5	6
Region 43.1	T1PKS	34.953	78.309	betaenone A/betaenone B/betaenone C	Polyketide	0.5	1
Region 44.1	terpene	77.347	97.919
Region 46.1	NRPS,T1PKS	10.855	69.817	UNII-YC2Q1O94PT	Polyketide	1	3
Region 50.1	T3PKS	161.812	203.066
Region 53.1	indole	222.306	243.508
Region 56.1	NRPS	113.58	167.326
Region 58.1	fungal-RiPP-like	203.366	262.67
Region 60.1	indole	135.688	156.812
Region 66.1	T1PKS	168.178	212.11	fusarin	NRP+Polyketide	1	5
Region 69.1	NRPS	1	35.03	UNII-YC2Q1O94PT	Polyketide	1	1
Region 69.2	NRPS	100.081	146.869
Region 74.1	indole	175.865	197.127
Region 77.1	fungal-RiPP-like	93.265	153.699
Region 78.1	betalactone	95.137	119.459
Region 84.1	NRPS	41.875	88.51
Region 86.1	T1PKS	51.614	97.565	scytalone/T3HN	Polyketide	0.4	2
Region 89.1	linaridin	101.77	122.042
Region 91.1	NRPS,T1PKS	106.331	159.213	burnettramic acid A	Alkaloid+NRP+Polyketide:Iterative type I polyketide	0.22
Region 97.1	terpene	26.946	47.686
Region 98.1	NRPS,T1PKS	143.525	190.391	pneumocandin B0/pneumocandin A0	Polyketide+NRP	0.06
Region 102.1	T1PKS	22.256	69.596	A23187	Polyketide	0.06
Region 102.2	fungal-RiPP-like	138.821	181.602
Region 106.1	T1PKS	116.628	162.078
Region 118.1	NRPS-like	130.283	153.211
Region 138.1	fungal-RiPP-like	77.282	133.777
Region 140.1	T1PKS,indole	33.725	80.552	fusaridione A/(3R,5S)-5-(4-hydroxybenzyl)-3-methyl-3-((2E,4E,6E,8E,10E)-4,8,10-trimethyldodeca-2,4,6,8,10-pentaenoyl)pyrrolidine-2,4-dione	NRP+Polyketide	0.12
Region 142.1	terpene	34.152	55.09	squalestatin S1	Terpene	0.4	5
Region 144.1	NRPS	53.742	99.039	metachelin C/metachelin A/metachelin A-CE/metachelin B/dimerumic acid 11-mannoside/dimerumic acid	NRP	0.62	1
Region 145.1	fungal-RiPP-like	62.305	123.096
Region 149.1	fungal-RiPP-like,T1PKS	31.365	127.054	oxaleimide C	NRP+Polyketide	0.1
Region 150.1	T1PKS	89.889	126.285
Region 155.1	T1PKS	30.573	71.499	orcinol/orsellinic acid	Polyketide	0.22
Region 157.1	NRPS-like	84.542	120.451	choline	NRP	1	2
Region 165.1	fungal-RiPP-like	26.858	87.148
Region 168.1	indole	99.83	112.29
Region 173.1	NRPS-like	1	25.803	biotin	Other	0.66	5
Region 179.1	fungal-RiPP-like	64.583	103.435
Region 180.1	fungal-RiPP-like	6.923	67.435
Region 193.1	T1PKS	1	32.666	HEx-pks1 polyketide	Polyketide	0.4	6
Region 193.2	NRPS-like	39.947	82.691
Region 199.1	fungal-RiPP-like	1	44.836
Region 206.1	fungal-RiPP-like	36.431	90.561	nivalenol/deoxynivalenol/3-acetyldeoxynivalenol/15-acetyldeoxynivalenol/neosolaniol/calonectrin/apotrichodiol/isotrichotriol/15-decalonectrin/T-2 toxin/3-acetyl T-2 toxin/trichodiene	Terpene	0.08
Region 229.1	T3PKS,other	1	34.547
Region 250.1	indole	1	17.83
Region 260.1	isocyanide-nrp,terpene	1	61.622
Region 270.1	NRPS	1	42.143	aspirochlorine	NRP	0.13
Region 282.1	T1PKS	24.016	62.025	cercosporin	Polyketide	0.31
Region 338.1	T1PKS	10.948	43.821	fumonisin B1	Polyketide	0.12
Region 363.1	T1PKS,NRPS	1	34.105	fusarin	NRP+Polyketide	1	6
Region 380.1	indole	11.099	29.798
Region 424.1	indole	6.466	22.902
Region 443.1	terpene	1	17.245
Region 690.1	fungal-RiPP-like	1	2.32

## Sheet: 84Cg
Supplementary Table S6. The secondary metabolite clusters secreted by Colletotrichum isolates.
Type	From	To	Most similar known cluster		Similarity		Chromosomes
Region 1.1	indole	131.987	153.189
Region 1.2	fungal-RiPP-like	226.83	294.972
Region 1.3	NRPS,T1PKS	338.826	390.058	pyrichalasin H	NRP+Polyketide:Iterative type I polyketide	0.18
Region 5.1	T1PKS	80.557	126.007
Region 8.1	fungal-RiPP-like	2.424	62.738	epipyriculol	Polyketide	0.11
Region 8.2	NRPS-like	479.798	515.688	choline	NRP	1	2
Region 9.1	terpene	177.982	198.722
Region 10.1	NRPS	188.07	243.014	apicidin	NRP	0.63	3
Region 10.2	T1PKS	451.195	478.731	cichorine	Polyketide	1	3
Region 11.1	NRPS-like	60.272	104.051
Region 11.2	T1PKS	123.03	167.952
Region 11.3	T1PKS	242.049	288.897
Region 11.4	NRPS	384.266	429.43
Region 12.1	terpene	6.567	27.658
Region 13.1	T1PKS	35.21	78.566	betaenone A/betaenone B/betaenone C	Polyketide	0.5	5
Region 15.1	indole	179.785	200.987
Region 16.1	T1PKS	51.562	97.513	scytalone/T3HN	Polyketide	0.4	7
Region 16.2	NRPS-like	338.997	380.436
Region 19.1	terpene	317.872	338.597
Region 21.1	NRPS	156.179	209.925
Region 26.1	terpene	145.925	167.247
Region 28.1	terpene	92.815	113.729	squalestatin S1	Terpene	0.4	7
Region 28.2	indole	301.966	322.514
Region 29.1	T1PKS	46.906	89.995	betaenone C/probetaenone I/stemphyloxin II/compound 4/compound 6/compound 7/compound 9/compound 3/dehydroprobetaenone I/compound 5	Polyketide	0.85
Region 36.1	T1PKS	1	33.684
Region 38.1	fungal-RiPP-like	142.362	202.796
Region 41.1	terpene	163.602	184.468
Region 42.1	fungal-RiPP-like	116.123	176.476	betaestacin	Terpene	0.5	5
Region 52.1	T1PKS,NRPS-like	180.288	232.315	ACE1	Polyketide+NRP	0.58	6
Region 53.1	fungal-RiPP-like	193.765	265.22	aflatoxin	Polyketide	0.13
Region 59.1	fungal-RiPP-like	208.465	246.515
Region 60.1	T3PKS,other	47.054	92.711
Region 63.1	fungal-RiPP-like	25.92	88.506
Region 63.2	T1PKS	104.356	151.696	fusarin	NRP+Polyketide	1	1
Region 64.1	indole	205.626	226.96
Region 65.1	isocyanide-nrp	152.927	212.533
Region 66.1	indole	178.232	199.482
Region 68.1	NRPS	32.335	77.632	metachelin C/metachelin A/metachelin A-CE/metachelin B/dimerumic acid 11-mannoside/dimerumic acid	NRP	0.62	1
Region 74.1	T1PKS,NRPS	154.419	213.381	UNII-YC2Q1O94PT	Polyketide	1	6
Region 78.1	fungal-RiPP-like	119.904	190.508
Region 79.1	NRPS-like	58.708	101.863	biotin	Other	0.66	5
Region 81.1	terpene	138.71	159.21	clavaric acid	Terpene	1	4
Region 82.1	NRPS	95.95	142.738
Region 86.1	betalactone	87.05	111.384	corynecin III/corynecin I/corynecin II	Other	0.13
Region 89.1	fungal-RiPP-like	113.001	173.291
Region 114.1	T1PKS	90.295	135.22	HEx-pks1 polyketide	Polyketide	0.4	9
Region 117.1	T1PKS,indole	69.91	116.707	fusaridione A/(3R,5S)-5-(4-hydroxybenzyl)-3-methyl-3-((2E,4E,6E,8E,10E)-4,8,10-trimethyldodeca-2,4,6,8,10-pentaenoyl)pyrrolidine-2,4-dione	NRP+Polyketide	0.12
Region 139.1	T1PKS	106.493	137.277	solanapyrone D	Polyketide	0.33	10
Region 143.1	NRPS	52.678	99.718	chrysogine	NRP	1	4
Region 145.1	fungal-RiPP-like	1	56.496
Region 151.1	fungal-RiPP-like,T1PKS	1	126.595	reedsmycins	Polyketide	0.2
Region 160.1	T1PKS	49.212	90.138	orcinol/orsellinic acid	Polyketide	0.22
Region 164.1	T1PKS	24.736	78.436	(+)-asperlin/(2Z,4Z,6E)-octa-2,4,6-trienoic acid	Polyketide	0.22
Region 166.1	fungal-RiPP-like,NRPS	1	78.733	leucinostatin A/leucinostatin B	NRP+Polyketide	0.1
Region 168.1	fungal-RiPP-like	1	39.263	phomopsin A/phomopsin B/phomopsin E	RiPP	0.19
Region 172.1	T1PKS	24.03	67.44	cercosporin	Polyketide	0.43	2
Region 176.1	indole	1	12.812
Region 180.1	terpene	85.552	106.781
Region 181.1	terpene,fungal-RiPP-like	2.715	72.947
Region 183.1	NRPS	20.437	67.144
Region 185.1	T1PKS	35.696	79.637
Region 197.1	NRPS	1	31.927
Region 206.1	fungal-RiPP-like	58.734	96.545
Region 214.1	fungal-RiPP-like	1	44.748
Region 219.1	fungal-RiPP-like	36.941	91.071	nivalenol/deoxynivalenol/3-acetyldeoxynivalenol/15-acetyldeoxynivalenol/neosolaniol/calonectrin/apotrichodiol/isotrichotriol/15-decalonectrin/T-2 toxin/3-acetyl T-2 toxin/trichodiene	Terpene	0.08
Region 222.1	fungal-RiPP-like	28.483	89.427	HEx-tc1 terpene	Terpene	0.85	1
Region 224.1	fungal-RiPP-like	1	51.766
Region 226.1	indole	75.704	87.387
Region 239.1	T3PKS	19.651	60.905
Region 242.1	fungal-RiPP-like,terpene	1	54.33	leucinostatin A/leucinostatin B	NRP+Polyketide	0.1
Region 249.1	T1PKS,NRPS	1	34.048
Region 250.1	indole	54.645	72.278
Region 260.1	NRPS-like	1	33.007
Region 266.1	NRPS	1	27.687	aspirochlorine	NRP	0.09
Region 282.1	fungal-RiPP-like	1	50.67
Region 290.1	fungal-RiPP-like	19.371	54.271
Region 296.1	T1PKS	1	48.694	monacolin K	Polyketide	0.33	3
Region 317.1	T1PKS	10.948	43.821	fumonisin B1	Polyketide	0.12
Region 319.1	T1PKS,NRPS	2.792	43.218	fusarin	NRP+Polyketide	1	6
Region 329.1	NRPS-like	12.792	39.927
Region 419.1	terpene	1	16.672
Region 549.1	fungal-RiPP-like	1	2.845
Region 821.1	T1PKS	1	1.657	ACT-Toxin II	Polyketide	1		Outside
